# Supplementary material for: The somatic autosomal mutation matrix in cancer genomes
Source: Hum Genet. 2015 May 23;134(8):851–64. doi: 10.1007/s00439-015-1566-1 (PMC4495249; doi:10.1007/s00439-015-1566-1)
Supplement: Supplementary file 2 — Supplementary material 2 (XLSX 16 kb) [file 439_2015_1566_MOESM2_ESM.xlsx]

## Sheet: a) Oxidative Damage
	1.a	2.a	3.a	1.t	2.t	3.t	1.c	2.c	3.c	1.g	2.g	3.g
aaa	0	0	0	0	0	0	0.0044	0.0044	0.0044	0.0016	0.0016	0.0016
aat	0	0	0	0	0	0	0.0038	0.0038	0.0014	0.0014	0.0014	0.0038
aac	0	0	0.0151	0	0	0.0057	0.0008	0.0008	0	0.0003	0.0003	0.0019
aag	0	0	0.0069	0	0	0.0183	0.0009	0.0009	0.0023	0.0003	0.0003	0
aga	0	0.0089	0	0	0.0238	0	0.0012	0.003	0.0012	0.0004	0	0.0004
agt	0	0.0076	0	0	0.0203	0	0.001	0.0025	0.0004	0.0004	0	0.001
agc	0	0.0035	0.0093	0	0.0093	0.0035	0.0005	0.0012	0	0.0002	0	0.0012
agg	0	0.0051	0.0051	0	0.0135	0.0135	0.0007	0.0017	0.0017	0.0003	0	0
taa	0	0	0	0	0	0	0.0014	0.0038	0.0038	0.0038	0.0014	0.0014
tat	0	0	0	0	0	0	0.0014	0.0037	0.0014	0.0037	0.0014	0.0037
tac	0	0	0.016	0	0	0.006	0.0003	0.0008	0	0.0008	0.0003	0.002
tag	0	0	0.0068	0	0	0.0181	0.0003	0.0009	0.0023	0.0009	0.0003	0
tga	0	0.009	0	0	0.0241	0	0.0005	0.003	0.0012	0.0012	0	0.0005
tgt	0	0.007	0	0	0.0186	0	0.0003	0.0023	0.0003	0.0009	0	0.0009
tgc	0	0.0034	0.009	0	0.009	0.0034	0.0002	0.0011	0	0.0005	0	0.0011
tgg	0	0.005	0.005	0	0.0133	0.0133	0.0002	0.0017	0.0017	0.0007	0	0
caa	0.016	0	0	0.006	0	0	0	0.0008	0.0008	0.002	0.0003	0.0003
cat	0.0163	0	0	0.0061	0	0	0	0.0008	0.0003	0.002	0.0003	0.0008
cac	0.0095	0	0.0095	0.0036	0	0.0036	0	0.0005	0	0.0012	0.0002	0.0012
cag	0.0097	0	0.0036	0.0036	0	0.0097	0	0.0005	0.0012	0.0012	0.0002	0
cga	0.0108	0.0041	0	0.0041	0.0108	0	0	0.0014	0.0005	0.0014	0	0.0002
cgt	0.0101	0.0038	0	0.0038	0.0101	0	0	0.0013	0.0002	0.0013	0	0.0005
cgc	0.0066	0.0025	0.0066	0.0025	0.0066	0.0025	0	0.0008	0	0.0008	0	0.0008
cgg	0.0087	0.0033	0.0033	0.0033	0.0087	0.0087	0	0.0011	0.0011	0.0011	0	0
gaa	0.0071	0	0	0.0188	0	0	0.0024	0.0009	0.0009	0	0.0004	0.0004
gat	0.0069	0	0	0.0184	0	0	0.0023	0.0009	0.0003	0	0.0003	0.0009
gac	0.0037	0	0.0099	0.0099	0	0.0037	0.0012	0.0005	0	0	0.0002	0.0012
gag	0.0043	0	0.0043	0.0113	0	0.0113	0.0014	0.0006	0.0014	0	0.0002	0
gga	0.0054	0.0054	0	0.0145	0.0145	0	0.0018	0.0018	0.0007	0	0	0.0003
ggt	0.0052	0.0052	0	0.0139	0.0139	0	0.0017	0.0017	0.0003	0	0	0.0007
ggc	0.0032	0.0032	0.0085	0.0085	0.0085	0.0032	0.0011	0.0011	0	0	0	0.0011
ggg	0.004	0.004	0.004	0.0108	0.0108	0.0108	0.0013	0.0013	0.0013	0	0	0

## Sheet: b) Photo Damage
	1.a	2.a	3.a	1.t	2.t	3.t	1.c	2.c	3.c	1.g	2.g	3.g
aaa	0	0	0	0	0	0	0	0	0	0.005179	0.005179	0.005179
aat	0	0	0	0	0	0	0	0	0	0.010199	0.010199	0
aac	0	0	0	0	0	0	0	0	0	0.009252	0.009252	0
aag	0	0	0.010358	0	0	0	0	0	0	0.010358	0.010358	0
aga	0	0.017222	0	0	0	0	0	0	0	0.017222	0	0.017222
agt	0	0.015849	0	0	0	0	0	0	0	0.015849	0	0
agc	0	0.015309	0	0	0	0	0	0	0	0.015309	0	0
agg	0	0.015317	0.015317	0	0	0	0	0	0	0.015317	0	0
taa	0	0	0	0	0	0	0	0	0	0	0.010026	0.010026
tat	0	0	0	0	0	0	0	0	0	0	0	0
tac	0	0	0	0	0	0	0	0	0	0	0	0
tag	0	0	0.01485	0	0	0	0	0	0	0	0.01485	0
tga	0	0.021332	0	0	0	0	0	0	0	0	0	0.021332
tgt	0	0	0	0	0	0	0	0	0	0	0	0
tgc	0	0	0	0	0	0	0	0	0	0	0	0
tgg	0	0.03498	0.03498	0	0	0	0	0	0	0	0	0
caa	0	0	0	0	0	0	0	0	0	0	0.010219	0.010219
cat	0	0	0	0	0	0	0	0	0	0	0	0
cac	0	0	0	0	0	0	0	0	0	0	0	0
cag	0	0	0	0	0	0	0	0	0	0	0	0
cga	0	0.020356	0	0	0	0	0	0	0	0	0	0.020356
cgt	0	0	0	0	0	0	0	0	0	0	0	0
cgc	0	0	0	0	0	0	0	0	0	0	0	0
cgg	0	0.029105	0.029105	0	0	0	0	0	0	0	0	0
gaa	0.018415	0	0	0	0	0	0	0	0	0	0.018415	0.018415
gat	0.019631	0	0	0	0	0	0	0	0	0	0.019631	0
gac	0.019648	0	0	0	0	0	0	0	0	0	0.019648	0
gag	0.010346	0	0.010346	0	0	0	0	0	0	0	0.010346	0
gga	0.011334	0.011334	0	0	0	0	0	0	0	0	0	0.011334
ggt	0.023421	0.023421	0	0	0	0	0	0	0	0	0	0
ggc	0.024356	0.024356	0	0	0	0	0	0	0	0	0	0
ggg	0.059474	0.059474	0.059474	0	0	0	0	0	0	0	0	0

## Sheet: c) 5mCpG Deamination
	1.a	2.a	3.a	1.t	2.t	3.t	1.c	2.c	3.c	1.g	2.g	3.g
aaa	0	0	0	0	0	0	0	0	0	0	0	0
aat	0	0	0	0	0	0	0	0	0	0	0	0
aac	0	0	0	0	0	0	0	0	0	0	0	0
aag	0	0	0	0	0	0	0	0	0	0	0	0
aga	0	0	0	0	0	0	0	0	0	0	0	0
agt	0	0	0	0	0	0	0	0	0	0	0	0
agc	0	0	0	0	0	0	0	0	0	0	0	0
agg	0	0	0	0	0	0	0	0	0	0	0	0
taa	0	0	0	0	0	0	0	0	0	0	0	0
tat	0	0	0	0	0	0	0	0	0	0	0	0
tac	0	0	0	0	0	0	0	0	0	0	0	0
tag	0	0	0	0	0	0	0	0	0	0	0	0
tga	0	0	0	0	0	0	0	0	0	0	0	0
tgt	0	0	0	0	0	0	0	0	0	0	0	0
tgc	0	0	0	0	0	0	0	0	0	0	0	0
tgg	0	0	0	0	0	0	0	0	0	0	0	0
caa	0	0	0	0	0	0	0	0	0	0	0	0
cat	0	0	0	0	0	0	0	0	0	0	0	0
cac	0	0	0	0	0	0	0	0	0	0	0	0
cag	0	0	0	0	0	0	0	0	0	0	0	0
cga	0	0.125	0	0.125	0	0	0	0	0	0	0	0
cgt	0	0.125	0	0.125	0	0	0	0	0	0	0	0
cgc	0	0.125	0	0.125	0	0	0	0	0	0	0	0
cgg	0	0.125	0	0.125	0	0	0	0	0	0	0	0
gaa	0	0	0	0	0	0	0	0	0	0	0	0
gat	0	0	0	0	0	0	0	0	0	0	0	0
gac	0	0	0	0	0	0	0	0	0	0	0	0
gag	0	0	0	0	0	0	0	0	0	0	0	0
gga	0	0	0	0	0	0	0	0	0	0	0	0
ggt	0	0	0	0	0	0	0	0	0	0	0	0
ggc	0	0	0	0	0	0	0	0	0	0	0	0
ggg	0	0	0	0	0	0	0	0	0	0	0	0

## Sheet: d) APOBEC
	1.a	2.a	3.a	1.t	2.t	3.t	1.c	2.c	3.c	1.g	2.g	3.g
aaa	0	0	0	0	0	0	0	0	0	0	0	0
aat	0	0	0	0	0	0	0	0	0	0	0	0
aac	0	0	0	0	0	0	0	0	0	0	0	0
aag	0	0	0.017862	0	0	0	0	0	0.021816	0	0	0
aga	0	0.053353	0	0	0	0	0	0.05446	0	0	0	0
agt	0	0	0	0	0	0	0	0	0	0	0	0
agc	0	0	0	0	0	0	0	0	0	0	0	0
agg	0	0	0	0	0	0	0	0	0	0	0	0
taa	0	0	0	0	0	0	0	0	0	0	0	0
tat	0	0	0	0	0	0	0	0	0	0	0	0
tac	0	0	0	0	0	0	0	0	0	0	0	0
tag	0	0	0.016223	0	0	0	0	0	0.021402	0	0	0
tga	0	0.116277	0	0	0	0	0	0.057253	0	0	0	0
tgt	0	0	0	0	0	0	0	0	0	0	0	0
tgc	0	0	0	0	0	0	0	0	0	0	0	0
tgg	0	0	0	0	0	0	0	0	0	0	0	0
caa	0	0	0	0.030487	0	0	0	0	0	0.029911	0	0
cat	0	0	0	0.035414	0	0	0	0	0	0.010208	0	0
cac	0	0	0	0.028052	0	0	0	0	0	0.008163	0	0
cag	0	0	0.017898	0.030921	0	0	0	0	0.014025	0.012088	0	0
cga	0	0	0	0	0	0	0	0	0	0	0	0
cgt	0	0	0	0	0	0	0	0	0	0	0	0
cgc	0	0	0	0	0	0	0	0	0	0	0	0
cgg	0	0	0	0	0	0	0	0	0	0	0	0
gaa	0.059028	0	0	0	0	0	0.030567	0	0	0	0	0
gat	0.076676	0	0	0	0	0	0.055148	0	0	0	0	0
gac	0.055309	0	0	0	0	0	0.040009	0	0	0	0	0
gag	0.044299	0	0.014793	0	0	0	0.036058	0	0.012301	0	0	0
gga	0	0	0	0	0	0	0	0	0	0	0	0
ggt	0	0	0	0	0	0	0	0	0	0	0	0
ggc	0	0	0	0	0	0	0	0	0	0	0	0
ggg	0	0	0	0	0	0	0	0	0	0	0	0
