# Supplementary material for: The somatic autosomal mutation matrix in cancer genomes
Source: Hum Genet. 2015 May 23;134(8):851–64. doi: 10.1007/s00439-015-1566-1 (PMC4495249; doi:10.1007/s00439-015-1566-1)
Supplement: Supplementary file 3 — Supplementary material 3 (XLSX 799 kb) [file 439_2015_1566_MOESM3_ESM.xlsx]

## Sheet: a) LAML-KR
	DO49530	DO49532	DO49534	DO49535
DO49530	0	0.479375	0.105524	0.08401
DO49532	0.479375	0	0.495501	0.508929
DO49534	0.105524	0.495501	0	0.10308
DO49535	0.08401	0.508929	0.10308	0

## Sheet: b) BRCA-UK
	DO1001	DO1002	DO1003	DO1004	DO1005	DO1006	DO1007	DO1008	DO1010	DO1011	DO1012	DO1013	DO1015	DO1016	DO1017	DO1018	DO1020	DO1076
DO1001	0	0.263969	0.205716	0.262969	0.310679	0.265634	0.532452	0.387685	0.373493	0.25029	0.23547	0.402096	0.515456	0.731665	0.41322	0.571845	0.262575	1.07125
DO1002	0.263969	0	0.233887	0.265164	0.308836	0.285997	0.500641	0.390686	0.374432	0.252841	0.263821	0.404319	0.466189	0.713882	0.376395	0.485968	0.231072	1.04595
DO1003	0.205716	0.233887	0	0.236345	0.326419	0.244054	0.483016	0.372429	0.356779	0.214342	0.229304	0.327342	0.470536	0.733237	0.36159	0.528247	0.236127	1.09099
DO1004	0.262969	0.265164	0.236345	0	0.420664	0.229949	0.518501	0.489132	0.459002	0.182287	0.216365	0.473383	0.522337	0.853972	0.413453	0.589416	0.222886	1.18026
DO1005	0.310679	0.308836	0.326419	0.420664	0	0.434247	0.589697	0.316066	0.383052	0.413109	0.382387	0.430821	0.514873	0.507024	0.483015	0.527936	0.38389	0.827937
DO1006	0.265634	0.285997	0.244054	0.229949	0.434247	0	0.543854	0.505865	0.497609	0.20784	0.243618	0.415374	0.560226	0.885427	0.434176	0.645065	0.187011	1.22516
DO1007	0.532452	0.500641	0.483016	0.518501	0.589697	0.543854	0	0.409581	0.292229	0.448316	0.584578	0.420664	0.244628	0.791163	0.29792	0.282501	0.496701	1.23548
DO1008	0.387685	0.390686	0.372429	0.489132	0.316066	0.505865	0.409581	0	0.246846	0.451983	0.466579	0.304535	0.339319	0.539838	0.331373	0.362246	0.455168	0.958917
DO1010	0.373493	0.374432	0.356779	0.459002	0.383052	0.497609	0.292229	0.246846	0	0.419551	0.466921	0.277649	0.245505	0.592036	0.274561	0.254486	0.434718	1.02948
DO1011	0.25029	0.252841	0.214342	0.182287	0.413109	0.20784	0.448316	0.451983	0.419551	0	0.240508	0.428788	0.47297	0.832743	0.350556	0.556301	0.207823	1.2024
DO1012	0.23547	0.263821	0.229304	0.216365	0.382387	0.243618	0.584578	0.466579	0.466921	0.240508	0	0.453052	0.573666	0.831741	0.456244	0.648465	0.241881	1.11705
DO1013	0.402096	0.404319	0.327342	0.473383	0.430821	0.415374	0.420664	0.304535	0.277649	0.428788	0.453052	0	0.379232	0.657751	0.309564	0.419013	0.405029	1.07929
DO1015	0.515456	0.466189	0.470536	0.522337	0.514873	0.560226	0.244628	0.339319	0.245505	0.47297	0.573666	0.379232	0	0.664521	0.287754	0.240203	0.479053	1.11076
DO1016	0.731665	0.713882	0.733237	0.853972	0.507024	0.885427	0.791163	0.539838	0.592036	0.832743	0.831741	0.657751	0.664521	0	0.720863	0.602982	0.810078	0.462501
DO1017	0.41322	0.376395	0.36159	0.413453	0.483015	0.434176	0.29792	0.331373	0.274561	0.350556	0.456244	0.309564	0.287754	0.720863	0	0.372273	0.382673	1.15727
DO1018	0.571845	0.485968	0.528247	0.589416	0.527936	0.645065	0.282501	0.362246	0.254486	0.556301	0.648465	0.419013	0.240203	0.602982	0.372273	0	0.557322	1.03899
DO1020	0.262575	0.231072	0.236127	0.222886	0.38389	0.187011	0.496701	0.455168	0.434718	0.207823	0.241881	0.405029	0.479053	0.810078	0.382673	0.557322	0	1.14919
DO1076	1.07125	1.04595	1.09099	1.18026	0.827937	1.22516	1.23548	0.958917	1.02948	1.2024	1.11705	1.07929	1.11076	0.462501	1.15727	1.03899	1.14919	0

## Sheet: c) Breast
	PD3890a	PD3904a	PD3905a	PD3945a	PD4005a	PD4006a	PD4072a	PD4085a	PD4103a	PD4107a	PD4109a	PD4115a	PD4116a	PD4120a	PD4192a	PD4198a	PD4199a	PD4224a	PD4255a	PD4266a	PD4267a	PD4315a	PD4604a	PD4605a	PD4607a	PD4608a	PD4826a	PD4833a	PD4836a	PD4841a	PD4847a	PD4951a	PD4952a	PD4953a	PD4954a	PD4955a	PD4957a	PD4958a	PD4959a	PD4962a	PD4965a	PD4967a	PD4968a	PD4971a	PD4975a	PD4976a	PD4980a	PD5928a	PD5934a
PD3890a	0	0.262871	0.208872	0.269526	0.309813	0.269602	1.12261	0.525267	0.56388	0.272132	0.344298	0.255235	0.255719	1.10645	0.389893	0.525356	0.759168	0.835077	0.518143	0.629998	0.559757	0.486708	0.264322	0.683662	1.06703	0.62524	0.4858	0.239667	0.372909	0.331854	0.432482	0.298079	0.245185	0.237486	0.251214	0.278852	0.315396	0.264126	0.361248	0.479755	0.59845	0.462296	0.699508	0.677949	0.251261	0.619522	0.507988	0.28777	0.273794
PD3904a	0.262871	0	0.241021	0.266897	0.325542	0.296557	1.12332	0.495326	0.484307	0.240677	0.367251	0.262078	0.27325	1.08659	0.416988	0.477301	0.753329	0.821026	0.484086	0.593427	0.566088	0.435855	0.272125	0.646549	1.06207	0.579937	0.470797	0.269722	0.344062	0.351861	0.424995	0.292148	0.229494	0.220897	0.278855	0.218501	0.298957	0.225979	0.346779	0.48854	0.582257	0.460379	0.618231	0.654248	0.293296	0.591727	0.475059	0.276091	0.309511
PD3905a	0.208872	0.241021	0	0.243758	0.335511	0.252064	1.16286	0.490521	0.533206	0.243168	0.348382	0.229913	0.236917	1.13175	0.337123	0.493706	0.776818	0.858691	0.452255	0.61034	0.531247	0.4476	0.23168	0.648184	1.10999	0.594574	0.457506	0.237987	0.333303	0.278324	0.390968	0.245133	0.198291	0.226924	0.22491	0.234918	0.265924	0.23217	0.305212	0.492521	0.56721	0.45817	0.663638	0.632637	0.228467	0.577628	0.469368	0.23945	0.261056
PD3945a	0.269526	0.266897	0.243758	0	0.431719	0.222838	1.24693	0.497765	0.588926	0.224384	0.447426	0.181153	0.217129	1.23238	0.477481	0.537618	0.896134	0.958527	0.471639	0.718718	0.635931	0.541292	0.207146	0.691286	1.18968	0.650044	0.54654	0.239801	0.378115	0.308098	0.361906	0.278335	0.231053	0.175948	0.26438	0.218148	0.309098	0.219662	0.299978	0.588421	0.609484	0.582036	0.729706	0.680335	0.252809	0.607128	0.479774	0.22661	0.227114
PD4005a	0.309813	0.325542	0.335511	0.431719	0	0.453909	0.887039	0.60227	0.528771	0.393323	0.374735	0.432046	0.396482	0.860209	0.429048	0.524679	0.531817	0.594242	0.590822	0.551477	0.58563	0.465393	0.421645	0.718689	0.833755	0.653301	0.468109	0.406212	0.458616	0.471857	0.548617	0.4294	0.367172	0.386173	0.388713	0.398297	0.417651	0.365075	0.497545	0.297962	0.670939	0.340531	0.655751	0.71683	0.431932	0.666267	0.575013	0.441555	0.461537
PD4006a	0.269602	0.296557	0.252064	0.222838	0.453909	0	1.30411	0.539861	0.651488	0.198854	0.489462	0.204793	0.251521	1.28326	0.445025	0.58075	0.939162	1.00635	0.480821	0.745148	0.659713	0.58146	0.245842	0.706408	1.25094	0.67649	0.58461	0.183613	0.356545	0.25533	0.41454	0.314475	0.255187	0.214886	0.272536	0.260322	0.345378	0.259974	0.31989	0.640457	0.61924	0.617388	0.761574	0.690581	0.192209	0.630504	0.460696	0.219174	0.124104
PD4072a	1.12261	1.12332	1.16286	1.24693	0.887039	1.30411	0	1.31693	1.10413	1.22336	1.08688	1.27992	1.1721	0.147416	1.13966	1.19388	0.53332	0.362609	1.32464	0.955788	1.16741	1.09907	1.24929	1.33072	0.189542	1.27434	1.09712	1.23833	1.23336	1.29255	1.32091	1.23724	1.21244	1.24068	1.22793	1.23602	1.2219	1.19008	1.30745	0.753841	1.3352	0.921682	1.20052	1.35435	1.2723	1.30566	1.32932	1.28657	1.30572
PD4085a	0.525267	0.495326	0.490521	0.497765	0.60227	0.539861	1.31693	0	0.303107	0.485557	0.325301	0.449046	0.574506	1.28493	0.441806	0.259777	0.852867	0.990368	0.271548	0.555949	0.36081	0.334141	0.480367	0.327407	1.25239	0.296063	0.373047	0.53757	0.319764	0.375307	0.327155	0.424626	0.386966	0.430057	0.432449	0.396849	0.388701	0.483841	0.354999	0.635566	0.264557	0.457517	0.326687	0.317914	0.498338	0.279889	0.310657	0.428263	0.546715
PD4103a	0.56388	0.484307	0.533206	0.588926	0.528771	0.651488	1.10413	0.303107	0	0.559594	0.283272	0.574683	0.652237	1.06525	0.423683	0.248898	0.642912	0.773299	0.379579	0.408042	0.299867	0.211222	0.557628	0.375202	1.03055	0.323624	0.277598	0.612407	0.378021	0.491548	0.4707	0.508505	0.447983	0.53751	0.505528	0.475544	0.425752	0.549362	0.474324	0.493059	0.322698	0.33307	0.279434	0.382255	0.601823	0.295042	0.396012	0.532016	0.657028
PD4107a	0.272132	0.240677	0.243168	0.224384	0.393323	0.198854	1.22336	0.485557	0.559594	0	0.423644	0.206893	0.248725	1.19735	0.417139	0.493704	0.85277	0.924345	0.453173	0.657814	0.623943	0.496468	0.255378	0.679156	1.17024	0.604916	0.498062	0.230311	0.335489	0.2746	0.36895	0.286303	0.220315	0.203274	0.279206	0.209058	0.308426	0.23331	0.313348	0.561937	0.585468	0.543058	0.663228	0.663427	0.242321	0.604312	0.450876	0.226256	0.194288
PD4109a	0.344298	0.367251	0.348382	0.447426	0.374735	0.489462	1.08688	0.325301	0.283272	0.423644	0	0.421785	0.454533	1.0562	0.274901	0.267638	0.633168	0.769477	0.319611	0.410728	0.331907	0.238982	0.390542	0.440448	1.03128	0.372598	0.240408	0.441333	0.252795	0.342378	0.35414	0.359815	0.301903	0.398226	0.337336	0.347038	0.287908	0.382928	0.332466	0.425271	0.38379	0.258928	0.41026	0.429405	0.427587	0.356098	0.342364	0.38691	0.4966
PD4115a	0.255235	0.262078	0.229913	0.181153	0.432046	0.204793	1.27992	0.449046	0.574683	0.206893	0.421785	0	0.239038	1.25289	0.445874	0.501225	0.886883	0.970882	0.421914	0.685709	0.594884	0.521733	0.189745	0.630427	1.22365	0.593735	0.521851	0.23199	0.327776	0.248025	0.313245	0.249522	0.207944	0.159989	0.234001	0.200079	0.289717	0.215297	0.243387	0.593492	0.544561	0.563223	0.678493	0.626798	0.207406	0.560659	0.431355	0.171219	0.200751
PD4116a	0.255719	0.27325	0.236917	0.217129	0.396482	0.251521	1.1721	0.574506	0.652237	0.248725	0.454533	0.239038	0	1.17284	0.462172	0.589769	0.871703	0.926386	0.535604	0.721839	0.643306	0.563937	0.249321	0.756741	1.1341	0.695671	0.561247	0.234066	0.418544	0.355607	0.451503	0.324308	0.270436	0.233247	0.276487	0.285587	0.366681	0.219975	0.376607	0.575332	0.676983	0.566927	0.775973	0.738346	0.269758	0.682843	0.531941	0.275713	0.238825
PD4120a	1.10645	1.08659	1.13175	1.23238	0.860209	1.28326	0.147416	1.28493	1.06525	1.19735	1.0562	1.25289	1.17284	0	1.10201	1.14928	0.449798	0.313649	1.29485	0.881966	1.12655	1.05189	1.22291	1.28866	0.18239	1.23587	1.05392	1.21916	1.19786	1.2595	1.28903	1.20299	1.1798	1.21056	1.19961	1.20134	1.19102	1.15981	1.27765	0.717971	1.29536	0.88719	1.13901	1.30838	1.23807	1.27121	1.30186	1.25559	1.28473
PD4192a	0.389893	0.416988	0.337123	0.477481	0.429048	0.445025	1.13966	0.441806	0.423683	0.417139	0.274901	0.445874	0.462172	1.10201	0	0.392571	0.690955	0.825226	0.394434	0.455579	0.372178	0.342643	0.419953	0.514279	1.09163	0.457475	0.337383	0.398318	0.281386	0.309311	0.423115	0.372134	0.319234	0.420169	0.333327	0.385855	0.323817	0.421813	0.386137	0.500398	0.464181	0.324547	0.531029	0.501518	0.384522	0.462413	0.404281	0.383629	0.445659
PD4198a	0.525356	0.477301	0.493706	0.537618	0.524679	0.58075	1.19388	0.259777	0.248898	0.493704	0.267638	0.501225	0.589769	1.14928	0.392571	0	0.725056	0.862599	0.334823	0.435508	0.315469	0.245306	0.494604	0.35781	1.12168	0.281514	0.264394	0.563559	0.323303	0.409356	0.385048	0.452755	0.402675	0.4835	0.459878	0.43305	0.385644	0.49492	0.395396	0.538367	0.294868	0.349778	0.271236	0.331377	0.521419	0.28216	0.356636	0.459644	0.58504
PD4199a	0.759168	0.753329	0.776818	0.896134	0.531817	0.939162	0.53332	0.852867	0.642912	0.85277	0.633168	0.886883	0.871703	0.449798	0.690955	0.725056	0	0.234225	0.871751	0.493138	0.712503	0.631372	0.850584	0.865154	0.461554	0.821672	0.63876	0.875579	0.771819	0.858352	0.86051	0.822533	0.786223	0.84903	0.80721	0.8173	0.78712	0.809898	0.861806	0.368193	0.866526	0.47825	0.728386	0.878213	0.879959	0.837358	0.87707	0.862664	0.930416
PD4224a	0.835077	0.821026	0.858691	0.958527	0.594242	1.00635	0.362609	0.990368	0.773299	0.924345	0.769477	0.970882	0.926386	0.313649	0.825226	0.862599	0.234225	0	1.00399	0.620709	0.839988	0.761815	0.940901	0.997173	0.287663	0.948151	0.770185	0.945814	0.912112	0.969735	0.994135	0.910212	0.89027	0.931057	0.906599	0.914591	0.905683	0.884631	0.983775	0.443024	1.00265	0.603863	0.863481	1.01589	0.96356	0.972943	1.01203	0.967761	1.00982
PD4255a	0.518143	0.484086	0.452255	0.471639	0.590822	0.480821	1.32464	0.271548	0.379579	0.453173	0.319611	0.421914	0.535604	1.29485	0.394434	0.334823	0.871751	1.00399	0	0.570595	0.43609	0.357837	0.467297	0.426389	1.26694	0.388597	0.372809	0.486994	0.290682	0.322091	0.248983	0.427014	0.370326	0.426087	0.409803	0.385359	0.371167	0.476753	0.341071	0.631444	0.351765	0.461121	0.460473	0.405402	0.457226	0.342597	0.219549	0.393937	0.477681
PD4266a	0.629998	0.593427	0.61034	0.718718	0.551477	0.745148	0.955788	0.555949	0.408042	0.657814	0.410728	0.685709	0.721839	0.881966	0.455579	0.435508	0.493138	0.620709	0.570595	0	0.383617	0.32596	0.670044	0.588086	0.885648	0.511542	0.335358	0.681873	0.506009	0.590424	0.58823	0.559309	0.553757	0.659364	0.610378	0.591308	0.571058	0.650618	0.607372	0.469635	0.545222	0.34654	0.45519	0.605973	0.655801	0.568336	0.551554	0.651098	0.727868
PD4267a	0.559757	0.566088	0.531247	0.635931	0.58563	0.659713	1.16741	0.36081	0.299867	0.623943	0.331907	0.594884	0.643306	1.12655	0.372178	0.315469	0.712503	0.839988	0.43609	0.383617	0	0.268621	0.581333	0.334145	1.10574	0.283609	0.291883	0.597298	0.392328	0.493467	0.499343	0.475474	0.471256	0.581071	0.511783	0.520149	0.483241	0.586189	0.503333	0.567108	0.294065	0.355871	0.318853	0.34251	0.568404	0.311913	0.388281	0.557323	0.638871
PD4315a	0.486708	0.435855	0.4476	0.541292	0.465393	0.58146	1.09907	0.334141	0.211222	0.496468	0.238982	0.521733	0.563937	1.05189	0.342643	0.245306	0.631372	0.761815	0.357837	0.32596	0.268621	0	0.508922	0.424408	1.02532	0.345824	0.19127	0.528765	0.324335	0.425372	0.404768	0.417573	0.375249	0.477154	0.442904	0.41277	0.392078	0.485528	0.438744	0.432129	0.350718	0.273802	0.335552	0.421021	0.503781	0.351618	0.343044	0.478518	0.575042
PD4604a	0.264322	0.272125	0.23168	0.207146	0.421645	0.245842	1.24929	0.480367	0.557628	0.255378	0.390542	0.189745	0.249321	1.22291	0.419953	0.494604	0.850584	0.940901	0.467297	0.670044	0.581333	0.508922	0	0.615364	1.1928	0.589978	0.506998	0.246023	0.325531	0.282428	0.376656	0.258405	0.208957	0.207372	0.204738	0.231858	0.259388	0.185424	0.245834	0.588249	0.569374	0.532448	0.660968	0.608433	0.234311	0.551266	0.472834	0.199666	0.243798
PD4605a	0.683662	0.646549	0.648184	0.691286	0.718689	0.706408	1.33072	0.327407	0.375202	0.679156	0.440448	0.630427	0.756741	1.28866	0.514279	0.35781	0.865154	0.997173	0.426389	0.588086	0.334145	0.424408	0.615364	0	1.26339	0.253046	0.470142	0.694323	0.439941	0.527706	0.52253	0.573365	0.547549	0.629818	0.560758	0.574754	0.515572	0.635478	0.481976	0.744553	0.28413	0.5346	0.291704	0.219271	0.659445	0.213814	0.444066	0.574582	0.71584
PD4607a	1.06703	1.06207	1.10999	1.18968	0.833755	1.25094	0.189542	1.25239	1.03055	1.17024	1.03128	1.22365	1.1341	0.18239	1.09163	1.12168	0.461554	0.287663	1.26694	0.885648	1.10574	1.02532	1.1928	1.26339	0	1.2094	1.02832	1.19232	1.17674	1.23914	1.26042	1.17663	1.15499	1.18068	1.17129	1.17011	1.16195	1.13771	1.24664	0.688957	1.26909	0.86487	1.12545	1.28406	1.22029	1.23867	1.27486	1.22834	1.25415
PD4608a	0.62524	0.579937	0.594574	0.650044	0.653301	0.67649	1.27434	0.296063	0.323624	0.604916	0.372598	0.593735	0.695671	1.23587	0.457475	0.281514	0.821672	0.948151	0.388597	0.511542	0.283609	0.345824	0.589978	0.253046	1.2094	0	0.362436	0.659241	0.391667	0.496524	0.466068	0.526545	0.501859	0.58387	0.53704	0.52188	0.498684	0.594884	0.46731	0.670111	0.248334	0.453444	0.222356	0.243723	0.617145	0.260764	0.396922	0.552034	0.680102
PD4826a	0.4858	0.470797	0.457506	0.54654	0.468109	0.58461	1.09712	0.373047	0.277598	0.498062	0.240408	0.521851	0.561247	1.05392	0.337383	0.264394	0.63876	0.770185	0.372809	0.335358	0.291883	0.19127	0.506998	0.470142	1.02832	0.362436	0	0.524439	0.338979	0.423254	0.405318	0.427507	0.394265	0.490752	0.458528	0.430308	0.403932	0.48891	0.442786	0.445831	0.384166	0.285992	0.37479	0.461261	0.505195	0.40184	0.358978	0.485372	0.578196
PD4833a	0.239667	0.269722	0.237987	0.239801	0.406212	0.183613	1.23833	0.53757	0.612407	0.230311	0.441333	0.23199	0.234066	1.21916	0.398318	0.563559	0.875579	0.945814	0.486994	0.681873	0.597298	0.528765	0.246023	0.694323	1.19232	0.659241	0.524439	0	0.336554	0.274483	0.405147	0.286026	0.238456	0.213239	0.248825	0.252013	0.330973	0.257585	0.352141	0.58281	0.602135	0.557381	0.737653	0.670508	0.196954	0.619265	0.449257	0.255667	0.184367
PD4836a	0.372909	0.344062	0.333303	0.378115	0.458616	0.356545	1.23336	0.319764	0.378021	0.335489	0.252795	0.327776	0.418544	1.19786	0.281386	0.323303	0.771819	0.912112	0.290682	0.506009	0.392328	0.324335	0.325531	0.439941	1.17674	0.391667	0.338979	0.336554	0	0.221657	0.280709	0.306062	0.23134	0.328633	0.266739	0.281405	0.275125	0.350541	0.263383	0.547084	0.370489	0.386565	0.471527	0.421796	0.323384	0.367547	0.296727	0.284567	0.372813
PD4841a	0.331854	0.351861	0.278324	0.308098	0.471857	0.25533	1.29255	0.375307	0.491548	0.2746	0.342378	0.248025	0.355607	1.2595	0.309311	0.409356	0.858352	0.969735	0.322091	0.590424	0.493467	0.425372	0.282428	0.527706	1.23914	0.496524	0.423254	0.274483	0.221657	0	0.280166	0.261627	0.205581	0.271016	0.239004	0.24644	0.265062	0.311622	0.22957	0.596701	0.453102	0.4655	0.585078	0.514685	0.228095	0.459154	0.339506	0.215862	0.269426
PD4847a	0.432482	0.424995	0.390968	0.361906	0.548617	0.41454	1.32091	0.327155	0.4707	0.36895	0.35414	0.313245	0.451503	1.28903	0.423115	0.385048	0.86051	0.994135	0.248983	0.58823	0.499343	0.404768	0.376656	0.52253	1.26042	0.466068	0.405318	0.405147	0.280709	0.280166	0	0.333415	0.287075	0.330898	0.342774	0.313368	0.334012	0.389298	0.289384	0.599553	0.404322	0.48464	0.539732	0.502219	0.380255	0.433078	0.276996	0.31691	0.40332
PD4951a	0.298079	0.292148	0.245133	0.278335	0.4294	0.314475	1.23724	0.424626	0.508505	0.286303	0.359815	0.249522	0.324308	1.20299	0.372134	0.452755	0.822533	0.910212	0.427014	0.559309	0.475474	0.417573	0.258405	0.573365	1.17663	0.526545	0.427507	0.286026	0.306062	0.261627	0.333415	0	0.208292	0.235765	0.232967	0.222749	0.273051	0.280845	0.259603	0.549552	0.500901	0.467845	0.603529	0.56556	0.261942	0.524025	0.400033	0.244089	0.303987
PD4952a	0.245185	0.229494	0.198291	0.231053	0.367172	0.255187	1.21244	0.386966	0.447983	0.220315	0.301903	0.207944	0.270436	1.1798	0.319234	0.402675	0.786223	0.89027	0.370326	0.553757	0.471256	0.375249	0.208957	0.547549	1.15499	0.501859	0.394265	0.238456	0.23134	0.205581	0.287075	0.208292	0	0.183929	0.177653	0.162573	0.204831	0.214811	0.228917	0.509974	0.463345	0.420547	0.574809	0.544712	0.222134	0.485063	0.368141	0.175197	0.258889
PD4953a	0.237486	0.220897	0.226924	0.175948	0.386173	0.214886	1.24068	0.430057	0.53751	0.203274	0.398226	0.159989	0.233247	1.21056	0.420169	0.4835	0.84903	0.931057	0.426087	0.659364	0.581071	0.477154	0.207372	0.629818	1.18068	0.58387	0.490752	0.213239	0.328633	0.271016	0.330898	0.235765	0.183929	0	0.229162	0.180942	0.273466	0.201112	0.27362	0.555001	0.540454	0.524406	0.66255	0.630227	0.209733	0.552084	0.424058	0.19795	0.215512
PD4954a	0.251214	0.278855	0.22491	0.26438	0.388713	0.272536	1.22793	0.432449	0.505528	0.279206	0.337336	0.234001	0.276487	1.19961	0.333327	0.459878	0.80721	0.906599	0.409803	0.610378	0.511783	0.442904	0.204738	0.560758	1.17129	0.53704	0.458528	0.248825	0.266739	0.239004	0.342774	0.232967	0.177653	0.229162	0	0.228106	0.222848	0.230804	0.243266	0.545129	0.508168	0.463122	0.60879	0.543581	0.243563	0.500972	0.421422	0.196702	0.284228
PD4955a	0.278852	0.218501	0.234918	0.218148	0.398297	0.260322	1.23602	0.396849	0.475544	0.209058	0.347038	0.200079	0.285587	1.20134	0.385855	0.43305	0.8173	0.914591	0.385359	0.591308	0.520149	0.41277	0.231858	0.574754	1.17011	0.52188	0.430308	0.252013	0.281405	0.24644	0.313368	0.222749	0.162573	0.180942	0.228106	0	0.259718	0.225572	0.257462	0.535701	0.492524	0.47179	0.58922	0.572757	0.251693	0.508856	0.374706	0.208472	0.249098
PD4957a	0.315396	0.298957	0.265924	0.309098	0.417651	0.345378	1.2219	0.388701	0.425752	0.308426	0.287908	0.289717	0.366681	1.19102	0.323817	0.385644	0.78712	0.905683	0.371167	0.571058	0.483241	0.392078	0.259388	0.515572	1.16195	0.498684	0.403932	0.330973	0.275125	0.265062	0.334012	0.273051	0.204831	0.273466	0.222848	0.259718	0	0.262118	0.232996	0.546817	0.47041	0.412838	0.54345	0.510813	0.310435	0.447804	0.390746	0.243262	0.353834
PD4958a	0.264126	0.225979	0.23217	0.219662	0.365075	0.259974	1.19008	0.483841	0.549362	0.23331	0.382928	0.215297	0.219975	1.15981	0.421813	0.49492	0.809898	0.884631	0.476753	0.650618	0.586189	0.485528	0.185424	0.635478	1.13771	0.594884	0.48891	0.257585	0.350541	0.311622	0.389298	0.280845	0.214811	0.201112	0.230804	0.225572	0.262118	0	0.282176	0.536553	0.582354	0.512918	0.65936	0.640507	0.256745	0.572232	0.484258	0.214776	0.27043
PD4959a	0.361248	0.346779	0.305212	0.299978	0.497545	0.31989	1.30745	0.354999	0.474324	0.313348	0.332466	0.243387	0.376607	1.27765	0.386137	0.395396	0.861806	0.983775	0.341071	0.607372	0.503333	0.438744	0.245834	0.481976	1.24664	0.46731	0.442786	0.352141	0.263383	0.22957	0.289384	0.259603	0.228917	0.27362	0.243266	0.257462	0.232996	0.282176	0	0.620637	0.435498	0.480054	0.536528	0.474985	0.303811	0.422922	0.35393	0.208276	0.334444
PD4962a	0.479755	0.48854	0.492521	0.588421	0.297962	0.640457	0.753841	0.635566	0.493059	0.561937	0.425271	0.593492	0.575332	0.717971	0.500398	0.538367	0.368193	0.443024	0.631444	0.469635	0.567108	0.432129	0.588249	0.744553	0.688957	0.670111	0.445831	0.58281	0.547084	0.596701	0.599553	0.549552	0.509974	0.555001	0.545129	0.535701	0.546817	0.536553	0.620637	0	0.685187	0.320481	0.629981	0.724416	0.60367	0.671549	0.625995	0.597081	0.636921
PD4965a	0.59845	0.582257	0.56721	0.609484	0.670939	0.61924	1.3352	0.264557	0.322698	0.585468	0.38379	0.544561	0.676983	1.29536	0.464181	0.294868	0.866526	1.00265	0.351765	0.545222	0.294065	0.350718	0.569374	0.28413	1.26909	0.248334	0.384166	0.602135	0.370489	0.453102	0.404322	0.500901	0.463345	0.540454	0.508168	0.492524	0.47041	0.582354	0.435498	0.685187	0	0.48028	0.29446	0.252929	0.571459	0.243164	0.338368	0.517258	0.622978
PD4967a	0.462296	0.460379	0.45817	0.582036	0.340531	0.617388	0.921682	0.457517	0.33307	0.543058	0.258928	0.563223	0.566927	0.88719	0.324547	0.349778	0.47825	0.603863	0.461121	0.34654	0.355871	0.273802	0.532448	0.5346	0.86487	0.453444	0.285992	0.557381	0.386565	0.4655	0.48464	0.467845	0.420547	0.524406	0.463122	0.47179	0.412838	0.512918	0.480054	0.320481	0.48028	0	0.43168	0.538215	0.550261	0.476486	0.456026	0.514142	0.617118
PD4968a	0.699508	0.618231	0.663638	0.729706	0.655751	0.761574	1.20052	0.326687	0.279434	0.663228	0.41026	0.678493	0.775973	1.13901	0.531029	0.271236	0.728386	0.863481	0.460473	0.45519	0.318853	0.335552	0.660968	0.291704	1.12545	0.222356	0.37479	0.737653	0.471527	0.585078	0.539732	0.603529	0.574809	0.66255	0.60879	0.58922	0.54345	0.65936	0.536528	0.629981	0.29446	0.43168	0	0.271121	0.700179	0.284684	0.469376	0.630284	0.767388
PD4971a	0.677949	0.654248	0.632637	0.680335	0.71683	0.690581	1.35435	0.317914	0.382255	0.663427	0.429405	0.626798	0.738346	1.30838	0.501518	0.331377	0.878213	1.01589	0.405402	0.605973	0.34251	0.421021	0.608433	0.219271	1.28406	0.243723	0.461261	0.670508	0.421796	0.514685	0.502219	0.56556	0.544712	0.630227	0.543581	0.572757	0.510813	0.640507	0.474985	0.724416	0.252929	0.538215	0.271121	0	0.640586	0.207813	0.420695	0.569749	0.691257
PD4975a	0.251261	0.293296	0.228467	0.252809	0.431932	0.192209	1.2723	0.498338	0.601823	0.242321	0.427587	0.207406	0.269758	1.23807	0.384522	0.521419	0.879959	0.96356	0.457226	0.655801	0.568404	0.503781	0.234311	0.659445	1.22029	0.617145	0.505195	0.196954	0.323384	0.228095	0.380255	0.261942	0.222134	0.209733	0.243563	0.251693	0.310435	0.256745	0.303811	0.60367	0.571459	0.550261	0.700179	0.640586	0	0.595355	0.430155	0.212955	0.191927
PD4976a	0.619522	0.591727	0.577628	0.607128	0.666267	0.630504	1.30566	0.279889	0.295042	0.604312	0.356098	0.560659	0.682843	1.27121	0.462413	0.28216	0.837358	0.972943	0.342597	0.568336	0.311913	0.351618	0.551266	0.213814	1.23867	0.260764	0.40184	0.619265	0.367547	0.459154	0.433078	0.524025	0.485063	0.552084	0.500972	0.508856	0.447804	0.572232	0.422922	0.671549	0.243164	0.476486	0.284684	0.207813	0.595355	0	0.361376	0.508612	0.637206
PD4980a	0.507988	0.475059	0.469368	0.479774	0.575013	0.460696	1.32932	0.310657	0.396012	0.450876	0.342364	0.431355	0.531941	1.30186	0.404281	0.356636	0.87707	1.01203	0.219549	0.551554	0.388281	0.343044	0.472834	0.444066	1.27486	0.396922	0.358978	0.449257	0.296727	0.339506	0.276996	0.400033	0.368141	0.424058	0.421422	0.374706	0.390746	0.484258	0.35393	0.625995	0.338368	0.456026	0.469376	0.420695	0.430155	0.361376	0	0.394522	0.441884
PD5928a	0.28777	0.276091	0.23945	0.22661	0.441555	0.219174	1.28657	0.428263	0.532016	0.226256	0.38691	0.171219	0.275713	1.25559	0.383629	0.459644	0.862664	0.967761	0.393937	0.651098	0.557323	0.478518	0.199666	0.574582	1.22834	0.552034	0.485372	0.255667	0.284567	0.215862	0.31691	0.244089	0.175197	0.19795	0.196702	0.208472	0.243262	0.214776	0.208276	0.597081	0.517258	0.514142	0.630284	0.569749	0.212955	0.508612	0.394522	0	0.22194
PD5934a	0.273794	0.309511	0.261056	0.227114	0.461537	0.124104	1.30572	0.546715	0.657028	0.194288	0.4966	0.200751	0.238825	1.28473	0.445659	0.58504	0.930416	1.00982	0.477681	0.727868	0.638871	0.575042	0.243798	0.71584	1.25415	0.680102	0.578196	0.184367	0.372813	0.269426	0.40332	0.303987	0.258889	0.215512	0.284228	0.249098	0.353834	0.27043	0.334444	0.636921	0.622978	0.617118	0.767388	0.691257	0.191927	0.637206	0.441884	0.22194	0
PD5935a	0.288456	0.378367	0.2845	0.367576	0.405357	0.301094	1.2202	0.595035	0.63635	0.346576	0.419626	0.338135	0.347169	1.19313	0.358591	0.576236	0.834502	0.913117	0.514283	0.600122	0.552519	0.53233	0.324568	0.69765	1.1733	0.658202	0.509424	0.227591	0.373999	0.319548	0.438004	0.334049	0.325173	0.328594	0.301806	0.35391	0.38387	0.359638	0.422716	0.576255	0.627878	0.525104	0.750858	0.685165	0.271379	0.627904	0.477334	0.355052	0.286766
PD5936a	0.63652	0.605109	0.596144	0.629966	0.685561	0.665782	1.32607	0.273243	0.331914	0.610404	0.391532	0.582189	0.694781	1.26402	0.475415	0.299956	0.831656	0.978387	0.370251	0.543816	0.338181	0.368082	0.561174	0.264072	1.25034	0.242558	0.397528	0.641891	0.388785	0.48952	0.432088	0.527573	0.492953	0.569544	0.499778	0.519294	0.464574	0.570132	0.444258	0.694897	0.238286	0.503266	0.257662	0.260839	0.620147	0.278066	0.387072	0.539252	0.667128
PD5942a	0.433605	0.407972	0.388331	0.453853	0.497122	0.458015	1.23857	0.248846	0.277855	0.412743	0.218487	0.390664	0.490452	1.20169	0.31334	0.235723	0.773003	0.912398	0.23877	0.471533	0.321218	0.251751	0.408951	0.362811	1.1768	0.325035	0.269733	0.433832	0.220438	0.299527	0.304601	0.352964	0.290492	0.371231	0.334807	0.338793	0.315335	0.407111	0.300361	0.5514	0.286329	0.359589	0.372319	0.355548	0.401488	0.290581	0.268283	0.350263	0.464599
PD5944a	0.589871	0.583848	0.552031	0.590907	0.667374	0.584851	1.33805	0.280204	0.347685	0.563147	0.369769	0.531486	0.649098	1.28806	0.4392	0.293143	0.866707	1.00049	0.313518	0.500355	0.284014	0.319501	0.552383	0.335331	1.26886	0.290641	0.335285	0.56509	0.356612	0.415911	0.355225	0.464662	0.459622	0.529837	0.498859	0.482467	0.475343	0.586977	0.433009	0.665086	0.236259	0.473701	0.321711	0.306058	0.519142	0.283431	0.285263	0.500169	0.578205
PD5951a	0.736364	0.731541	0.692698	0.76188	0.777083	0.74458	1.35585	0.403573	0.421762	0.710922	0.499244	0.700427	0.800367	1.30843	0.509617	0.407302	0.886552	1.02287	0.459509	0.52051	0.300313	0.417374	0.711332	0.329796	1.29021	0.30768	0.449818	0.690971	0.488749	0.564542	0.522604	0.610373	0.603975	0.695392	0.63342	0.635134	0.617156	0.74244	0.59405	0.742731	0.287982	0.546168	0.34226	0.289381	0.666797	0.321758	0.419458	0.6526	0.727466
PD5956a	0.55332	0.493227	0.502562	0.494344	0.626521	0.546262	1.33276	0.287907	0.391096	0.48801	0.40902	0.462979	0.572799	1.30111	0.462787	0.390984	0.87437	1.00586	0.300893	0.546764	0.397557	0.349664	0.506156	0.449566	1.26888	0.407484	0.39495	0.522809	0.369767	0.41626	0.33132	0.414723	0.393623	0.434082	0.45466	0.390262	0.419774	0.500686	0.387892	0.630573	0.335266	0.48526	0.440482	0.433327	0.504063	0.392326	0.22844	0.430808	0.526002
PD6018a	0.569966	0.566735	0.525136	0.57604	0.640573	0.547108	1.34017	0.259575	0.371524	0.527976	0.361264	0.504489	0.622325	1.30582	0.392097	0.310922	0.881934	1.01836	0.288317	0.540582	0.328581	0.355422	0.525758	0.352352	1.28668	0.302226	0.35994	0.536809	0.313153	0.359134	0.346884	0.457643	0.426609	0.512088	0.454458	0.468212	0.436142	0.542936	0.402658	0.678789	0.2579	0.466148	0.3735	0.343615	0.482743	0.31872	0.285738	0.46818	0.550062
PD6042a	0.241095	0.262612	0.234245	0.287123	0.274742	0.319101	1.09381	0.492146	0.521181	0.284727	0.350573	0.270426	0.266738	1.0662	0.378508	0.486069	0.712315	0.793484	0.473478	0.618055	0.561858	0.466711	0.264301	0.653175	1.03568	0.600937	0.466895	0.290002	0.359396	0.336823	0.406913	0.306162	0.24373	0.242543	0.236223	0.272149	0.271573	0.210665	0.324913	0.445734	0.590947	0.415509	0.647535	0.634334	0.287888	0.575307	0.492357	0.270691	0.322351
PD6043a	0.596644	0.599393	0.63473	0.707488	0.383379	0.770078	0.554272	0.838593	0.700358	0.687904	0.615754	0.746841	0.637377	0.5721	0.691667	0.755438	0.383378	0.392945	0.817939	0.6339	0.797339	0.663296	0.732236	0.947296	0.52906	0.884066	0.689996	0.708579	0.732953	0.772026	0.802932	0.727773	0.678109	0.701016	0.7111	0.695908	0.709324	0.664	0.793302	0.302727	0.909914	0.519922	0.851164	0.939099	0.755907	0.877208	0.820352	0.757464	0.773028
PD6044a	0.641071	0.627716	0.604989	0.637867	0.708802	0.652675	1.35548	0.28917	0.392635	0.626437	0.424501	0.569628	0.698898	1.31564	0.498388	0.329003	0.905897	1.03322	0.401844	0.590663	0.343354	0.430381	0.555007	0.242807	1.29242	0.252233	0.448693	0.643016	0.409192	0.471559	0.466441	0.511094	0.518446	0.577895	0.520091	0.543765	0.480191	0.590001	0.432141	0.760542	0.248557	0.537439	0.304355	0.264708	0.59722	0.241975	0.410423	0.527273	0.656687
PD6046a	0.596971	0.552874	0.552939	0.596389	0.65649	0.625669	1.30451	0.250854	0.293549	0.572107	0.358557	0.543972	0.655728	1.26838	0.466892	0.317547	0.839289	0.973868	0.314966	0.540385	0.288332	0.320079	0.558019	0.262179	1.23734	0.248887	0.383281	0.607846	0.365214	0.458713	0.388987	0.482088	0.452468	0.529667	0.507569	0.468547	0.460979	0.563787	0.421699	0.644704	0.220535	0.471951	0.269057	0.257014	0.579286	0.240017	0.327903	0.504197	0.617505
PD6049a	0.210421	0.230346	0.186653	0.204191	0.348732	0.230037	1.19912	0.475454	0.537613	0.224131	0.359609	0.18438	0.211336	1.17348	0.388364	0.496191	0.809545	0.893926	0.44693	0.642801	0.557678	0.467313	0.187101	0.626497	1.14267	0.592001	0.474005	0.225448	0.330738	0.288573	0.365781	0.252296	0.186416	0.166243	0.181049	0.196135	0.249321	0.165449	0.273709	0.519492	0.566521	0.490559	0.665327	0.629644	0.23253	0.556633	0.455999	0.190613	0.238433
PD6409a	0.265703	0.327858	0.265307	0.270117	0.411828	0.230557	1.19871	0.609314	0.678431	0.268945	0.490595	0.287522	0.229394	1.18964	0.447336	0.637193	0.873095	0.93006	0.523106	0.728699	0.638232	0.578561	0.313355	0.788303	1.14672	0.748075	0.574647	0.242016	0.438994	0.356397	0.459793	0.356984	0.31149	0.287367	0.315035	0.318661	0.394437	0.311825	0.416641	0.56242	0.699017	0.580749	0.825469	0.752156	0.264328	0.701089	0.494359	0.309907	0.215909
PD6410a	0.227902	0.310841	0.22679	0.268424	0.384807	0.216026	1.22214	0.549681	0.62842	0.263344	0.404536	0.243941	0.244645	1.19421	0.389543	0.555462	0.83887	0.919401	0.497085	0.66578	0.580885	0.534816	0.226876	0.680768	1.17371	0.645696	0.513798	0.208941	0.356581	0.268454	0.417278	0.277389	0.256653	0.253818	0.23737	0.282136	0.314794	0.261458	0.332022	0.560623	0.601406	0.529382	0.742068	0.660297	0.220749	0.620068	0.470506	0.265086	0.209908
PD6411a	0.257841	0.295364	0.250361	0.258403	0.407704	0.222439	1.23084	0.581178	0.648803	0.262501	0.455607	0.260136	0.252614	1.20482	0.426974	0.589219	0.877649	0.944522	0.514472	0.695241	0.618468	0.553209	0.274269	0.740075	1.18467	0.703739	0.543243	0.170378	0.399958	0.310587	0.428511	0.305242	0.282296	0.244841	0.295149	0.297857	0.362205	0.292377	0.379963	0.586356	0.649981	0.574427	0.784675	0.717166	0.210376	0.658763	0.472897	0.283965	0.206139
PD6413a	0.212999	0.236678	0.183463	0.266487	0.299466	0.269145	1.12762	0.489974	0.516541	0.237691	0.340565	0.243666	0.246346	1.0997	0.340602	0.484005	0.732727	0.821676	0.468592	0.573785	0.505944	0.424539	0.253681	0.653107	1.07147	0.588861	0.436537	0.242608	0.331788	0.298039	0.398881	0.270948	0.192666	0.232721	0.239605	0.227111	0.278431	0.238303	0.337177	0.448786	0.570983	0.425921	0.658625	0.638632	0.244144	0.586079	0.455913	0.254575	0.265259
PD6422a	0.514821	0.452254	0.476623	0.501779	0.549282	0.554567	1.23236	0.269412	0.275681	0.468265	0.286979	0.471776	0.567292	1.20137	0.39248	0.286189	0.769559	0.906264	0.268698	0.529371	0.38278	0.300463	0.466553	0.364361	1.16656	0.327375	0.329593	0.533466	0.293012	0.394439	0.321273	0.424184	0.378296	0.440225	0.408453	0.386997	0.349653	0.446765	0.347489	0.56983	0.326069	0.390627	0.336841	0.365376	0.512708	0.303189	0.306399	0.418795	0.558829
PD6719a	0.349379	0.346616	0.311277	0.317069	0.500656	0.314555	1.30986	0.339352	0.458229	0.341313	0.319741	0.25751	0.381738	1.28025	0.359818	0.385117	0.864259	0.992486	0.337622	0.605739	0.487362	0.413547	0.262919	0.469441	1.25065	0.455977	0.435393	0.329714	0.259914	0.230193	0.321895	0.27907	0.233672	0.273223	0.232987	0.276187	0.227317	0.305839	0.182077	0.62609	0.423195	0.464909	0.535957	0.457892	0.292672	0.412921	0.350335	0.225145	0.324449
PD6722a	0.64706	0.652477	0.679268	0.780096	0.421277	0.799728	0.584554	0.888311	0.725098	0.725824	0.652822	0.803721	0.694709	0.57887	0.667025	0.788162	0.424368	0.427351	0.850147	0.588424	0.748435	0.662434	0.789146	0.941186	0.565636	0.879114	0.666196	0.724213	0.752539	0.80095	0.828254	0.753813	0.722627	0.750328	0.757192	0.73643	0.768036	0.715438	0.851056	0.323705	0.909508	0.511966	0.849064	0.961475	0.768551	0.893692	0.815902	0.802532	0.792516
PD7207a	0.792375	0.723336	0.775285	0.842535	0.795894	0.868043	1.2846	0.434648	0.387381	0.781317	0.524715	0.786246	0.88751	1.22907	0.60025	0.425021	0.830237	0.953256	0.565004	0.571555	0.37807	0.464749	0.764953	0.280861	1.21113	0.301287	0.512479	0.837514	0.568952	0.690745	0.644697	0.700298	0.676946	0.774755	0.710371	0.702983	0.654449	0.762969	0.646631	0.770814	0.310991	0.567795	0.273699	0.287562	0.8073	0.322641	0.559037	0.733929	0.866741
PD7208a	0.481106	0.438389	0.442064	0.536806	0.459237	0.566002	1.1036	0.367695	0.307502	0.48312	0.302184	0.498287	0.547311	1.06652	0.310637	0.297256	0.65592	0.777711	0.388159	0.386234	0.335279	0.271048	0.48005	0.430954	1.04044	0.375498	0.287278	0.514523	0.354679	0.409606	0.41901	0.395091	0.374839	0.466976	0.409916	0.417782	0.366898	0.459066	0.405052	0.480215	0.404418	0.295992	0.361408	0.458613	0.492201	0.395472	0.387568	0.445008	0.55736
PD7215a	0.322602	0.302627	0.306084	0.42065	0.272637	0.452422	0.98939	0.487469	0.437908	0.384856	0.324048	0.395489	0.405223	0.953324	0.345561	0.424288	0.56594	0.669897	0.497483	0.412556	0.432705	0.333272	0.393038	0.617292	0.93473	0.532048	0.339436	0.381165	0.358547	0.371156	0.42846	0.310269	0.301431	0.365784	0.344162	0.316806	0.369492	0.358282	0.41163	0.317993	0.54851	0.271206	0.543596	0.610541	0.384143	0.569434	0.470922	0.38768	0.434202
PD7217a	0.270985	0.31201	0.255595	0.348099	0.35106	0.311337	1.17188	0.547418	0.573747	0.305369	0.388841	0.315136	0.311176	1.13861	0.31065	0.516465	0.772417	0.859826	0.49537	0.548405	0.493246	0.466497	0.315921	0.670413	1.12169	0.604801	0.445235	0.248196	0.325522	0.299561	0.425717	0.299332	0.269064	0.310821	0.281603	0.311393	0.349081	0.306549	0.402333	0.503966	0.598831	0.469757	0.687693	0.644556	0.26031	0.612551	0.467137	0.324585	0.305243
PD7219a	0.863068	0.864541	0.890854	1.00374	0.629571	1.03211	0.379688	1.06376	0.85411	0.950446	0.830358	1.00824	0.942013	0.348054	0.859591	0.928182	0.332668	0.306047	1.04662	0.630724	0.876489	0.802574	0.998196	1.08534	0.364854	1.02584	0.80497	0.964847	0.960783	1.0113	1.02319	0.949101	0.933379	0.972794	0.96504	0.951286	0.965394	0.940092	1.05012	0.467605	1.05741	0.654216	0.95225	1.09673	0.986105	1.05139	1.02613	1.0111	1.02543
PD7321a	0.243274	0.313773	0.220826	0.331538	0.336095	0.318284	1.16473	0.523529	0.541694	0.312994	0.352064	0.307795	0.316533	1.12875	0.313509	0.517732	0.75022	0.847733	0.463675	0.54313	0.472991	0.453098	0.293466	0.637144	1.11168	0.583278	0.429816	0.245011	0.315243	0.287454	0.395708	0.281453	0.236565	0.294022	0.243768	0.285358	0.308418	0.30127	0.364146	0.487711	0.558606	0.4341	0.671156	0.620893	0.252751	0.57596	0.439212	0.292884	0.301228
PD7404a	0.325343	0.396798	0.308201	0.450129	0.35758	0.426383	1.11663	0.448284	0.443581	0.421093	0.243129	0.417554	0.421732	1.08426	0.237186	0.408993	0.679595	0.804844	0.404942	0.481573	0.381332	0.354349	0.396221	0.557231	1.06745	0.508835	0.336001	0.370344	0.293008	0.303771	0.392691	0.348166	0.30028	0.399033	0.321793	0.362395	0.324183	0.402443	0.368749	0.444096	0.500105	0.307365	0.568519	0.544788	0.351198	0.484351	0.367519	0.373799	0.417401
PD7409a	0.431653	0.458038	0.394567	0.460529	0.518266	0.428207	1.26593	0.426262	0.464251	0.415725	0.349097	0.402718	0.49561	1.23458	0.342174	0.412967	0.807985	0.945216	0.338912	0.509363	0.449466	0.378691	0.432805	0.556215	1.21044	0.518143	0.372251	0.397964	0.2901	0.293473	0.299683	0.374792	0.327908	0.394997	0.376349	0.368563	0.375387	0.458899	0.386833	0.573188	0.477177	0.445067	0.585095	0.541332	0.368878	0.459721	0.317325	0.372581	0.416487
PD7431a	0.561969	0.557294	0.549773	0.688251	0.463598	0.705451	0.983019	0.460708	0.323139	0.648199	0.316251	0.653448	0.659072	0.918451	0.369456	0.369421	0.511013	0.666828	0.478872	0.401925	0.341422	0.283209	0.609863	0.460891	0.920923	0.422379	0.314265	0.6448	0.443156	0.548759	0.573149	0.566252	0.518754	0.629781	0.535123	0.567927	0.493093	0.579101	0.561275	0.416946	0.468907	0.254757	0.371869	0.470956	0.636032	0.420883	0.484209	0.597663	0.700329
[truncated: 28 more columns]

## Sheet: d) ESAD-UK
	DO10839	DO10840	DO10841	DO10842	DO10843	DO10844	DO10850	DO10851	DO10852	DO10853	DO10854	DO10855	DO10856	DO10857	DO10858	DO10859
DO10839	0	0.383427	0.31585	0.326525	0.690618	0.532931	0.25625	0.470563	0.510752	0.74379	0.213942	0.406849	0.259078	0.333019	0.501831	0.415398
DO10840	0.383427	0	0.445811	0.570366	0.515385	0.25016	0.181123	0.312566	0.245999	0.468115	0.456833	0.64987	0.282939	0.173916	0.750492	0.641349
DO10841	0.31585	0.445811	0	0.218225	0.821872	0.640147	0.34691	0.652513	0.613728	0.765646	0.245872	0.276473	0.241216	0.403861	0.375825	0.266234
DO10842	0.326525	0.570366	0.218225	0	0.940439	0.746378	0.451725	0.755394	0.721991	0.893961	0.183469	0.123468	0.319569	0.476828	0.213842	0.225329
DO10843	0.690618	0.515385	0.821872	0.940439	0	0.462265	0.611222	0.462315	0.387814	0.631674	0.808774	1.01096	0.665892	0.532453	1.11686	1.0016
DO10844	0.532931	0.25016	0.640147	0.746378	0.462265	0	0.339825	0.2019	0.225327	0.484691	0.617683	0.826444	0.459883	0.319146	0.918274	0.824823
DO10850	0.25625	0.181123	0.34691	0.451725	0.611222	0.339825	0	0.360959	0.355116	0.538032	0.330804	0.533211	0.21312	0.210661	0.624845	0.524284
DO10851	0.470563	0.312566	0.652513	0.755394	0.462315	0.2019	0.360959	0	0.312779	0.494703	0.607569	0.833568	0.491285	0.3772	0.924312	0.831067
DO10852	0.510752	0.245999	0.613728	0.721991	0.387814	0.225327	0.355116	0.312779	0	0.524466	0.59208	0.801349	0.44436	0.277519	0.901355	0.795772
DO10853	0.74379	0.468115	0.765646	0.893961	0.631674	0.484691	0.538032	0.494703	0.524466	0	0.810518	0.958551	0.63517	0.570171	1.0815	0.966424
DO10854	0.213942	0.456833	0.245872	0.183469	0.808774	0.617683	0.330804	0.607569	0.59208	0.810518	0	0.247843	0.235322	0.371277	0.337471	0.301624
DO10855	0.406849	0.64987	0.276473	0.123468	1.01096	0.826444	0.533211	0.833568	0.801349	0.958551	0.247843	0	0.390187	0.545102	0.162612	0.234773
DO10856	0.259078	0.282939	0.241216	0.319569	0.665892	0.459883	0.21312	0.491285	0.44436	0.63517	0.235322	0.390187	0	0.225935	0.486595	0.385688
DO10857	0.333019	0.173916	0.403861	0.476828	0.532453	0.319146	0.210661	0.3772	0.277519	0.570171	0.371277	0.545102	0.225935	0	0.64735	0.569487
DO10858	0.501831	0.750492	0.375825	0.213842	1.11686	0.918274	0.624845	0.924312	0.901355	1.0815	0.337471	0.162612	0.486595	0.64735	0	0.247541
DO10859	0.415398	0.641349	0.266234	0.225329	1.0016	0.824823	0.524284	0.831067	0.795772	0.966424	0.301624	0.234773	0.385688	0.569487	0.247541	0

## Sheet: e) LINC-JP
	DO45029	DO45031	DO45033	DO45035	DO45037	DO45039	DO45041	DO45043	DO45045	DO45047	DO45049	DO45051	DO45053	DO45055	DO45057	DO45059	DO45061	DO45064	DO45065	DO45067	DO45069	DO45071	DO45073	DO45075	DO45077	DO45079	DO45081	DO45083	DO45085	DO45087	DO45089
DO45029	0	0.244846	0.2198	0.272745	0.27666	0.371824	0.61299	0.333283	0.237662	0.331954	0.337243	0.180196	0.29125	0.281039	0.3249	0.268128	0.319999	0.365189	0.273266	0.28854	0.360919	0.30821	0.398138	0.291078	0.30658	0.300285	0.406757	0.355219	0.257443	0.428842	0.383198
DO45031	0.244846	0	0.177264	0.197893	0.198698	0.269854	0.644894	0.226157	0.195684	0.450976	0.234699	0.23594	0.20712	0.323059	0.214316	0.317016	0.388639	0.244049	0.270882	0.229552	0.248737	0.19016	0.301976	0.198922	0.197824	0.207393	0.315819	0.243065	0.184837	0.313102	0.232216
DO45033	0.2198	0.177264	0	0.177983	0.2134	0.301896	0.621664	0.209657	0.230462	0.438884	0.244851	0.217752	0.26801	0.349855	0.237176	0.303792	0.399617	0.209625	0.316336	0.264786	0.211909	0.203694	0.252326	0.201608	0.247152	0.258979	0.262721	0.202301	0.153593	0.276734	0.308424
DO45035	0.272745	0.197893	0.177983	0	0.171597	0.261569	0.700243	0.176016	0.230667	0.464441	0.220466	0.262275	0.236095	0.406144	0.191479	0.380263	0.459756	0.223244	0.361141	0.309291	0.227612	0.206939	0.266935	0.189891	0.265657	0.282204	0.263938	0.251936	0.212512	0.291775	0.252107
DO45037	0.27666	0.198698	0.2134	0.171597	0	0.236484	0.718808	0.187359	0.210806	0.461604	0.253959	0.27562	0.210844	0.404115	0.192112	0.386332	0.439443	0.270741	0.337236	0.305376	0.271721	0.239848	0.31623	0.186386	0.277872	0.271695	0.313307	0.291781	0.244211	0.341346	0.227312
DO45039	0.371824	0.269854	0.301896	0.261569	0.236484	0	0.713894	0.202867	0.281718	0.549966	0.308041	0.337554	0.25273	0.421293	0.232368	0.438024	0.493601	0.307979	0.326044	0.299548	0.317639	0.262626	0.352926	0.243804	0.300986	0.264931	0.366323	0.340049	0.287861	0.355254	0.235534
DO45041	0.61299	0.644894	0.621664	0.700243	0.718808	0.713894	0	0.705279	0.627218	0.74616	0.683929	0.591628	0.69755	0.548007	0.712614	0.49684	0.503203	0.668847	0.583358	0.54812	0.673145	0.627004	0.70141	0.706916	0.64914	0.583237	0.741739	0.646107	0.593613	0.689214	0.729034
DO45043	0.333283	0.226157	0.209657	0.176016	0.187359	0.202867	0.705279	0	0.243865	0.509801	0.240146	0.296671	0.231999	0.449376	0.177869	0.428851	0.49455	0.219668	0.373175	0.318781	0.23169	0.214119	0.253683	0.198767	0.272521	0.279542	0.256968	0.255484	0.217256	0.308427	0.229873
DO45045	0.237662	0.195684	0.230462	0.230667	0.210806	0.281718	0.627218	0.243865	0	0.381016	0.244983	0.209752	0.229854	0.323499	0.287322	0.29133	0.323121	0.329781	0.248264	0.25685	0.342829	0.248586	0.38389	0.262986	0.258528	0.223459	0.387015	0.323183	0.228575	0.40996	0.272822
DO45047	0.331954	0.450976	0.438884	0.464441	0.461604	0.549966	0.74616	0.509801	0.381016	0	0.488731	0.369806	0.469896	0.390969	0.537704	0.43512	0.419161	0.584033	0.451492	0.510454	0.585823	0.516022	0.611812	0.481376	0.51264	0.516665	0.592429	0.569749	0.462173	0.637778	0.571842
DO45049	0.337243	0.234699	0.244851	0.220466	0.253959	0.308041	0.683929	0.240146	0.244983	0.488731	0	0.296503	0.270325	0.436876	0.278509	0.405005	0.485774	0.245182	0.372261	0.311261	0.247016	0.250269	0.284059	0.279507	0.222593	0.277612	0.24014	0.24216	0.232316	0.335033	0.285825
DO45051	0.180196	0.23594	0.217752	0.262275	0.27562	0.337554	0.591628	0.296671	0.209752	0.369806	0.296503	0	0.274594	0.269899	0.288394	0.245018	0.309697	0.338245	0.265004	0.259244	0.342619	0.271686	0.372754	0.270216	0.27793	0.266669	0.376691	0.321467	0.217747	0.410002	0.361988
DO45053	0.29125	0.20712	0.26801	0.236095	0.210844	0.25273	0.69755	0.231999	0.229854	0.469896	0.270325	0.274594	0	0.365653	0.183794	0.416148	0.438485	0.289175	0.293134	0.282702	0.302609	0.229578	0.349476	0.231262	0.242042	0.221009	0.357969	0.299485	0.244485	0.393536	0.180768
DO45055	0.281039	0.323059	0.349855	0.406144	0.404115	0.421293	0.548007	0.449376	0.323499	0.390969	0.436876	0.269899	0.365653	0	0.414769	0.255437	0.26161	0.463838	0.243277	0.296839	0.457988	0.375507	0.513977	0.374261	0.385199	0.324022	0.52662	0.446832	0.3323	0.485921	0.442677
DO45057	0.3249	0.214316	0.237176	0.191479	0.192112	0.232368	0.712614	0.177869	0.287322	0.537704	0.278509	0.288394	0.183794	0.414769	0	0.440018	0.493877	0.209401	0.355082	0.28209	0.226959	0.16816	0.262682	0.17675	0.246398	0.228033	0.275417	0.248417	0.219899	0.304156	0.178882
DO45059	0.268128	0.317016	0.303792	0.380263	0.386332	0.438024	0.49684	0.428851	0.29133	0.43512	0.405005	0.245018	0.416148	0.255437	0.440018	0	0.213189	0.453297	0.279154	0.316368	0.450477	0.377168	0.498322	0.381274	0.373228	0.337529	0.497571	0.428009	0.312677	0.485722	0.470814
DO45061	0.319999	0.388639	0.399617	0.459756	0.439443	0.493601	0.503203	0.49455	0.323121	0.419161	0.485774	0.309697	0.438485	0.26161	0.493877	0.213189	0	0.536938	0.270159	0.379151	0.534446	0.451719	0.584203	0.441777	0.448065	0.401544	0.584124	0.528092	0.39627	0.583973	0.519021
DO45064	0.365189	0.244049	0.209625	0.223244	0.270741	0.307979	0.668847	0.219668	0.329781	0.584033	0.245182	0.338245	0.289175	0.463838	0.209401	0.453297	0.536938	0	0.409769	0.285051	0.11975	0.201433	0.148293	0.229527	0.227463	0.253512	0.185476	0.140892	0.203348	0.203095	0.260329
DO45065	0.273266	0.270882	0.316336	0.361141	0.337236	0.326044	0.583358	0.373175	0.248264	0.451492	0.372261	0.265004	0.293134	0.243277	0.355082	0.279154	0.270159	0.409769	0	0.239978	0.414731	0.321694	0.469092	0.33289	0.302186	0.255657	0.485817	0.405051	0.279525	0.471486	0.36335
DO45067	0.28854	0.229552	0.264786	0.309291	0.305376	0.299548	0.54812	0.318781	0.25685	0.510454	0.311261	0.259244	0.282702	0.296839	0.28209	0.316368	0.379151	0.285051	0.239978	0	0.282873	0.215716	0.333958	0.301232	0.204762	0.164753	0.385981	0.260291	0.216887	0.353854	0.292998
DO45069	0.360919	0.248737	0.211909	0.227612	0.271721	0.317639	0.673145	0.23169	0.342829	0.585823	0.247016	0.342619	0.302609	0.457988	0.226959	0.450477	0.534446	0.11975	0.414731	0.282873	0	0.210867	0.132079	0.232577	0.227277	0.271212	0.17567	0.13878	0.19718	0.194333	0.274355
DO45071	0.30821	0.19016	0.203694	0.206939	0.239848	0.262626	0.627004	0.214119	0.248586	0.516022	0.250269	0.271686	0.229578	0.375507	0.16816	0.377168	0.451719	0.201433	0.321694	0.215716	0.210867	0	0.253514	0.212258	0.204142	0.165971	0.295945	0.202655	0.165041	0.294516	0.23006
DO45073	0.398138	0.301976	0.252326	0.266935	0.31623	0.352926	0.70141	0.253683	0.38389	0.611812	0.284059	0.372754	0.349476	0.513977	0.262682	0.498322	0.584203	0.148293	0.469092	0.333958	0.132079	0.253514	0	0.278382	0.280014	0.322129	0.162589	0.172683	0.241443	0.220022	0.33164
DO45075	0.291078	0.198922	0.201608	0.189891	0.186386	0.243804	0.706916	0.198767	0.262986	0.481376	0.279507	0.270216	0.231262	0.374261	0.17675	0.381274	0.441777	0.229527	0.33289	0.301232	0.232577	0.212258	0.278382	0	0.272586	0.269473	0.279733	0.260469	0.201261	0.28093	0.241866
DO45077	0.30658	0.197824	0.247152	0.265657	0.277872	0.300986	0.64914	0.272521	0.258528	0.51264	0.222593	0.27793	0.242042	0.385199	0.246398	0.373228	0.448065	0.227463	0.302186	0.204762	0.227277	0.204142	0.280014	0.272586	0	0.198711	0.308815	0.211495	0.195461	0.327628	0.249518
DO45079	0.300285	0.207393	0.258979	0.282204	0.271695	0.264931	0.583237	0.279542	0.223459	0.516665	0.277612	0.266669	0.221009	0.324022	0.228033	0.337529	0.401544	0.253512	0.255657	0.164753	0.271212	0.165971	0.322129	0.269473	0.198711	0	0.36904	0.244698	0.19725	0.342915	0.223807
DO45081	0.406757	0.315819	0.262721	0.263938	0.313307	0.366323	0.741739	0.256968	0.387015	0.592429	0.24014	0.376691	0.357969	0.52662	0.275417	0.497571	0.584124	0.185476	0.485817	0.385981	0.17567	0.295945	0.162589	0.279733	0.308815	0.36904	0	0.21722	0.252426	0.261985	0.348643
DO45083	0.355219	0.243065	0.202301	0.251936	0.291781	0.340049	0.646107	0.255484	0.323183	0.569749	0.24216	0.321467	0.299485	0.446832	0.248417	0.428009	0.528092	0.140892	0.405051	0.260291	0.13878	0.202655	0.172683	0.260469	0.211495	0.244698	0.21722	0	0.187338	0.233009	0.292379
DO45085	0.257443	0.184837	0.153593	0.212512	0.244211	0.287861	0.593613	0.217256	0.228575	0.462173	0.232316	0.217747	0.244485	0.3323	0.219899	0.312677	0.39627	0.203348	0.279525	0.216887	0.19718	0.165041	0.241443	0.201261	0.195461	0.19725	0.252426	0.187338	0	0.271743	0.285511
DO45087	0.428842	0.313102	0.276734	0.291775	0.341346	0.355254	0.689214	0.308427	0.40996	0.637778	0.335033	0.410002	0.393536	0.485921	0.304156	0.485722	0.583973	0.203095	0.471486	0.353854	0.194333	0.294516	0.220022	0.28093	0.327628	0.342915	0.261985	0.233009	0.271743	0	0.348912
DO45089	0.383198	0.232216	0.308424	0.252107	0.227312	0.235534	0.729034	0.229873	0.272822	0.571842	0.285825	0.361988	0.180768	0.442677	0.178882	0.470814	0.519021	0.260329	0.36335	0.292998	0.274355	0.23006	0.33164	0.241866	0.249518	0.223807	0.348643	0.292379	0.285511	0.348912	0

## Sheet: f) LIRI-JP
	DO23508	DO23509	DO23510	DO23511	DO23512	DO23513	DO23514	DO23515	DO23516	DO23517	DO23518	DO23519	DO23520	DO23521	DO23522	DO23524	DO23525	DO23526	DO23527	DO23528	DO23529	DO23532	DO23533	DO23534	DO23535	DO23536	DO23537	DO23538	DO23539	DO23540	DO23541	DO23542	DO23543	DO23544	DO23545	DO23546	DO23548	DO23549	DO23550	DO23551	DO23552	DO45091	DO45092	DO45093	DO45094	DO45095	DO45096	DO45097	DO45099
DO23508	0	0.287816	0.371	0.296509	0.241198	0.249177	0.313361	0.503667	0.23445	0.285566	0.411048	0.376768	0.323047	0.259685	0.259301	0.296762	0.267338	0.368275	0.323298	0.543936	0.339674	0.32791	0.282009	0.27109	0.287137	0.346612	0.265921	0.351765	0.29324	0.248387	0.333015	0.26409	0.257528	0.245937	0.277458	0.284528	0.355401	0.331033	0.267488	0.32669	0.31852	0.295442	0.288132	0.36071	0.264458	0.329596	0.252829	0.338842	0.307319
DO23509	0.287816	0	0.34887	0.250291	0.234922	0.276089	0.273431	0.518707	0.243444	0.265628	0.401368	0.278062	0.313863	0.253089	0.274037	0.266378	0.213222	0.268963	0.246678	0.55985	0.321904	0.33435	0.279965	0.233656	0.222677	0.21157	0.210175	0.340645	0.32392	0.206689	0.237061	0.25072	0.22477	0.177309	0.175918	0.249512	0.331947	0.254589	0.283758	0.272046	0.358762	0.144198	0.204352	0.37058	0.223162	0.220656	0.183825	0.265072	0.238009
DO23510	0.371	0.34887	0	0.263371	0.277282	0.261761	0.287539	0.321839	0.403944	0.25058	0.289434	0.399052	0.232201	0.260481	0.252471	0.237646	0.264916	0.303981	0.224776	0.376576	0.227512	0.200628	0.271913	0.290338	0.240595	0.38824	0.285673	0.214033	0.257698	0.277811	0.348101	0.247196	0.268748	0.312185	0.30392	0.240064	0.240803	0.250707	0.281224	0.295066	0.224144	0.290498	0.312904	0.230794	0.269472	0.321928	0.315787	0.225904	0.242783
DO23511	0.296509	0.250291	0.263371	0	0.174963	0.169634	0.248646	0.415272	0.294607	0.181713	0.316113	0.243545	0.226376	0.130798	0.217452	0.151369	0.159873	0.20538	0.154569	0.487009	0.216463	0.208989	0.23869	0.150841	0.160306	0.233975	0.159462	0.224286	0.210333	0.163938	0.207558	0.140375	0.145515	0.202702	0.165013	0.151367	0.321236	0.159188	0.167183	0.193745	0.224647	0.205269	0.158535	0.273057	0.187173	0.221899	0.199404	0.188423	0.181624
DO23512	0.241198	0.234922	0.277282	0.174963	0	0.144527	0.267643	0.431795	0.272292	0.171124	0.337128	0.280152	0.239987	0.178347	0.235771	0.200146	0.164116	0.301223	0.202782	0.50275	0.24524	0.231888	0.199463	0.177002	0.173057	0.254192	0.191219	0.262117	0.21589	0.154061	0.264417	0.146102	0.15063	0.193475	0.170628	0.179112	0.348445	0.232193	0.167796	0.24302	0.23196	0.201104	0.177096	0.30592	0.136508	0.241086	0.146303	0.245106	0.208459
DO23513	0.249177	0.276089	0.261761	0.169634	0.144527	0	0.228936	0.407414	0.294285	0.159295	0.298619	0.297311	0.211858	0.146012	0.185428	0.173015	0.164135	0.28385	0.196175	0.474675	0.217981	0.212291	0.185222	0.151413	0.17832	0.274179	0.185766	0.237272	0.160869	0.145314	0.249668	0.134971	0.138639	0.192032	0.179535	0.187167	0.297654	0.210116	0.137431	0.216547	0.197995	0.226505	0.193117	0.261465	0.168029	0.247079	0.17965	0.227873	0.187746
DO23514	0.313361	0.273431	0.287539	0.248646	0.267643	0.228936	0	0.447554	0.302355	0.234893	0.342317	0.336109	0.264174	0.231776	0.183656	0.254463	0.244429	0.31832	0.254695	0.505067	0.275293	0.292675	0.28471	0.232627	0.244044	0.329567	0.247644	0.295868	0.268743	0.252016	0.301434	0.238801	0.233173	0.193214	0.256017	0.256841	0.259006	0.244114	0.246325	0.277213	0.275677	0.270675	0.269325	0.286707	0.250347	0.294931	0.264874	0.262237	0.227316
DO23515	0.503667	0.518707	0.321839	0.415272	0.431795	0.407414	0.447554	0	0.574943	0.377591	0.333407	0.557687	0.358838	0.41039	0.405772	0.377599	0.403017	0.449982	0.369175	0.271089	0.347311	0.319185	0.39778	0.459215	0.382054	0.546563	0.465618	0.294534	0.392655	0.438406	0.508358	0.398811	0.417373	0.498606	0.472079	0.397275	0.376268	0.401902	0.435697	0.429805	0.310027	0.455255	0.470899	0.328035	0.439429	0.473669	0.482788	0.377163	0.408076
DO23516	0.23445	0.243444	0.403944	0.294607	0.272292	0.294285	0.302355	0.574943	0	0.28088	0.458188	0.300366	0.343585	0.278247	0.299639	0.318512	0.228442	0.335495	0.310302	0.601868	0.376868	0.378444	0.325545	0.258996	0.301073	0.309002	0.247967	0.383319	0.35806	0.262125	0.278555	0.291722	0.267054	0.233383	0.232594	0.29098	0.406195	0.298141	0.300562	0.317692	0.374828	0.25862	0.266904	0.402904	0.26247	0.28785	0.242959	0.312182	0.291637
DO23517	0.285566	0.265628	0.25058	0.181713	0.171124	0.159295	0.234893	0.377591	0.28088	0	0.279234	0.28049	0.201475	0.170807	0.211697	0.185684	0.130776	0.298807	0.189096	0.467992	0.222734	0.205796	0.188243	0.182202	0.170109	0.277516	0.206749	0.225575	0.196886	0.164187	0.253773	0.15042	0.15416	0.220043	0.173974	0.173528	0.303607	0.207103	0.183832	0.217194	0.192008	0.212892	0.20262	0.264672	0.146206	0.21904	0.186723	0.21987	0.174869
DO23518	0.411048	0.401368	0.289434	0.316113	0.337128	0.298619	0.342317	0.333407	0.458188	0.279234	0	0.463904	0.287385	0.300363	0.307603	0.286522	0.309764	0.385551	0.279126	0.404622	0.27599	0.25305	0.266851	0.342926	0.268237	0.417798	0.340537	0.301733	0.232134	0.305407	0.405507	0.284038	0.291406	0.384235	0.354252	0.285716	0.289289	0.323231	0.303618	0.336508	0.256126	0.350138	0.373204	0.27378	0.307434	0.374404	0.374309	0.303624	0.285481
DO23519	0.376768	0.278062	0.399052	0.243545	0.280152	0.297311	0.336109	0.557687	0.300366	0.28049	0.463904	0	0.330903	0.254797	0.347195	0.283576	0.241568	0.238597	0.288464	0.603748	0.375156	0.3533	0.374645	0.229286	0.303435	0.179704	0.236817	0.360395	0.364728	0.260009	0.150039	0.276426	0.254062	0.284735	0.209686	0.285806	0.477261	0.252565	0.284726	0.25556	0.372394	0.265776	0.190166	0.403434	0.279876	0.275908	0.286553	0.292478	0.315235
DO23520	0.323047	0.313863	0.232201	0.226376	0.239987	0.211858	0.264174	0.358838	0.343585	0.201475	0.287385	0.330903	0	0.208866	0.228812	0.196463	0.208407	0.26607	0.191209	0.415763	0.207109	0.198987	0.259778	0.232023	0.208062	0.331937	0.247764	0.213996	0.241679	0.226904	0.287838	0.202705	0.210841	0.27738	0.248553	0.189397	0.287642	0.209808	0.220789	0.237421	0.213795	0.264491	0.262947	0.240397	0.223385	0.275243	0.268314	0.198931	0.22088
DO23521	0.259685	0.253089	0.260481	0.130798	0.178347	0.146012	0.231776	0.41039	0.278247	0.170807	0.300363	0.254797	0.208866	0	0.189392	0.131493	0.141373	0.201472	0.161527	0.469565	0.217435	0.191081	0.219724	0.140405	0.167422	0.245059	0.142968	0.215666	0.190529	0.141258	0.201502	0.131521	0.120923	0.183976	0.158909	0.164533	0.282338	0.150046	0.142441	0.183163	0.209461	0.206613	0.159913	0.243595	0.178341	0.220091	0.189368	0.174007	0.164302
DO23522	0.259301	0.274037	0.252471	0.217452	0.235771	0.185428	0.183656	0.405772	0.299639	0.211697	0.307603	0.347195	0.228812	0.189392	0	0.194497	0.211037	0.29944	0.229297	0.471355	0.241039	0.239569	0.220954	0.218445	0.213522	0.356017	0.215298	0.254496	0.190027	0.201184	0.291122	0.211043	0.193413	0.192108	0.239511	0.209255	0.221688	0.243534	0.186661	0.248411	0.226181	0.261077	0.249821	0.259229	0.240835	0.289109	0.242428	0.238919	0.210998
DO23524	0.296762	0.266378	0.237646	0.151369	0.200146	0.173015	0.254463	0.377599	0.318512	0.185684	0.286522	0.283576	0.196463	0.131493	0.194497	0	0.171004	0.207479	0.152838	0.43878	0.204456	0.181968	0.238245	0.173876	0.172847	0.26799	0.165313	0.208095	0.20027	0.169817	0.225559	0.151562	0.159296	0.219517	0.18921	0.172676	0.276107	0.168937	0.161778	0.199842	0.199146	0.231036	0.189222	0.239398	0.201146	0.233224	0.224967	0.170564	0.188935
DO23525	0.267338	0.213222	0.264916	0.159873	0.164116	0.164135	0.244429	0.403017	0.228442	0.130776	0.309764	0.241568	0.208407	0.141373	0.211037	0.171004	0	0.242377	0.162228	0.476454	0.228226	0.214	0.208689	0.153446	0.153743	0.238898	0.165567	0.224389	0.212436	0.137351	0.205373	0.148302	0.122092	0.178925	0.137704	0.151428	0.319179	0.173703	0.180248	0.18524	0.21834	0.156262	0.158536	0.260062	0.148506	0.199466	0.169893	0.18383	0.179077
DO23526	0.368275	0.268963	0.303981	0.20538	0.301223	0.28385	0.31832	0.449982	0.335495	0.298807	0.385551	0.238597	0.26607	0.201472	0.29944	0.207479	0.242377	0	0.185261	0.471903	0.273849	0.263397	0.359598	0.224109	0.243676	0.228889	0.19831	0.25014	0.331873	0.259206	0.190886	0.248671	0.252851	0.276208	0.228413	0.251491	0.327114	0.17238	0.268671	0.231451	0.319365	0.243473	0.205353	0.299379	0.297023	0.260881	0.302106	0.180455	0.253166
DO23527	0.323298	0.246678	0.224776	0.154569	0.202782	0.196175	0.254695	0.369175	0.310302	0.189096	0.279126	0.288464	0.191209	0.161527	0.229297	0.152838	0.162228	0.185261	0	0.411236	0.192904	0.17604	0.251125	0.187952	0.148361	0.246352	0.190333	0.190129	0.230528	0.184823	0.237285	0.164922	0.167392	0.216357	0.189572	0.169122	0.263799	0.149109	0.203694	0.205462	0.215746	0.195404	0.196724	0.241134	0.184258	0.228978	0.224087	0.137428	0.176105
DO23528	0.543936	0.55985	0.376576	0.487009	0.50275	0.474675	0.505067	0.271089	0.601868	0.467992	0.404622	0.603748	0.415763	0.469565	0.471355	0.43878	0.476454	0.471903	0.411236	0	0.38172	0.366454	0.491349	0.52226	0.432939	0.572174	0.503315	0.341917	0.45723	0.504047	0.551467	0.46334	0.484996	0.545945	0.53145	0.473862	0.391327	0.446875	0.489994	0.476242	0.396598	0.506808	0.537346	0.38649	0.500788	0.516288	0.559079	0.408824	0.465975
DO23529	0.339674	0.321904	0.227512	0.216463	0.24524	0.217981	0.275293	0.347311	0.376868	0.222734	0.27599	0.375156	0.207109	0.217435	0.241039	0.204456	0.228226	0.273849	0.192904	0.38172	0	0.193142	0.262159	0.247656	0.206029	0.332702	0.251677	0.195339	0.230828	0.245967	0.325435	0.224066	0.219148	0.286487	0.273254	0.21684	0.263465	0.201419	0.244922	0.265464	0.218612	0.264324	0.283982	0.23655	0.236688	0.274504	0.283149	0.19984	0.214079
DO23532	0.32791	0.33435	0.200628	0.208989	0.231888	0.212291	0.292675	0.319185	0.378444	0.205796	0.25305	0.3533	0.198987	0.191081	0.239569	0.181968	0.214	0.263397	0.17604	0.366454	0.193142	0	0.231083	0.24075	0.190751	0.32603	0.242361	0.148837	0.199404	0.216019	0.304929	0.189726	0.200406	0.285625	0.255394	0.200882	0.253137	0.203973	0.222812	0.237802	0.185874	0.268482	0.259848	0.21284	0.22931	0.2683	0.275553	0.192016	0.215521
DO23533	0.282009	0.279965	0.271913	0.23869	0.199463	0.185222	0.28471	0.39778	0.325545	0.188243	0.266851	0.374645	0.259778	0.219724	0.220954	0.238245	0.208689	0.359598	0.251125	0.491349	0.262159	0.231083	0	0.233867	0.210948	0.322041	0.253748	0.288248	0.171457	0.167966	0.335974	0.175641	0.187541	0.234098	0.226119	0.203877	0.297742	0.284172	0.200593	0.304623	0.216123	0.242073	0.252767	0.283455	0.187191	0.273897	0.196688	0.286461	0.213976
DO23534	0.27109	0.233656	0.290338	0.150841	0.177002	0.151413	0.232627	0.459215	0.258996	0.182202	0.342926	0.229286	0.232023	0.140405	0.218445	0.173876	0.153446	0.224109	0.187952	0.52226	0.247656	0.24075	0.233867	0	0.181879	0.215424	0.137201	0.259895	0.219552	0.150373	0.192253	0.151278	0.13988	0.171847	0.151428	0.171436	0.335057	0.170205	0.162784	0.209214	0.260512	0.188738	0.140664	0.296174	0.16916	0.204564	0.172357	0.204266	0.176793
DO23535	0.287137	0.222677	0.240595	0.160306	0.173057	0.17832	0.244044	0.382054	0.301073	0.170109	0.268237	0.303435	0.208062	0.167422	0.213522	0.172847	0.153743	0.243676	0.148361	0.432939	0.206029	0.190751	0.210948	0.181879	0	0.246115	0.184746	0.219798	0.211165	0.164354	0.243672	0.151083	0.153023	0.201822	0.180895	0.168457	0.268626	0.186734	0.193651	0.209241	0.209143	0.165563	0.194385	0.254915	0.160287	0.222699	0.192302	0.186407	0.162996
DO23536	0.346612	0.21157	0.38824	0.233975	0.254192	0.274179	0.329567	0.546563	0.309002	0.277516	0.417798	0.179704	0.331937	0.245059	0.356017	0.26799	0.238898	0.228889	0.246352	0.572174	0.332702	0.32603	0.322041	0.215424	0.246115	0	0.218019	0.342135	0.337498	0.225123	0.164569	0.246286	0.233104	0.234977	0.183642	0.262752	0.411721	0.244869	0.280734	0.254364	0.37188	0.213758	0.168066	0.397314	0.232782	0.241596	0.231173	0.279368	0.273295
DO23537	0.265921	0.210175	0.285673	0.159462	0.191219	0.185766	0.247644	0.465618	0.247967	0.206749	0.340537	0.236817	0.247764	0.142968	0.215298	0.165313	0.165567	0.19831	0.190333	0.503315	0.251677	0.242361	0.253748	0.137201	0.184746	0.218019	0	0.252448	0.233977	0.167146	0.181634	0.175603	0.150865	0.182952	0.143317	0.184543	0.31375	0.17518	0.178987	0.207977	0.264417	0.178717	0.148887	0.293361	0.196445	0.224735	0.18874	0.193111	0.18273
DO23538	0.351765	0.340645	0.214033	0.224286	0.262117	0.237272	0.295868	0.294534	0.383319	0.225575	0.301733	0.360395	0.213996	0.215666	0.254496	0.208095	0.224389	0.25014	0.190129	0.341917	0.195339	0.148837	0.288248	0.259895	0.219798	0.342135	0.252448	0	0.240243	0.24896	0.30312	0.214489	0.233403	0.29524	0.276095	0.219363	0.27058	0.21333	0.247285	0.257543	0.218957	0.283627	0.279521	0.209981	0.252781	0.301125	0.306148	0.184059	0.22904
DO23539	0.29324	0.32392	0.257698	0.210333	0.21589	0.160869	0.268743	0.392655	0.35806	0.196886	0.232134	0.364728	0.241679	0.190529	0.190027	0.20027	0.212436	0.331873	0.230528	0.45723	0.230828	0.199404	0.171457	0.219552	0.211165	0.337498	0.233977	0.240243	0	0.179541	0.312337	0.18657	0.170244	0.261753	0.244488	0.198904	0.283595	0.258585	0.178272	0.260432	0.199704	0.273816	0.24769	0.252424	0.215942	0.28708	0.243575	0.250574	0.224409
DO23540	0.248387	0.206689	0.277811	0.163938	0.154061	0.145314	0.252016	0.438406	0.262125	0.164187	0.305407	0.260009	0.226904	0.141258	0.201184	0.169817	0.137351	0.259206	0.184823	0.504047	0.245967	0.216019	0.167966	0.150373	0.164354	0.225123	0.167146	0.24896	0.179541	0	0.2233	0.136511	0.115869	0.158314	0.134595	0.162671	0.307268	0.195746	0.146301	0.212163	0.236347	0.185935	0.158615	0.293775	0.148323	0.200273	0.14829	0.211141	0.18518
DO23541	0.333015	0.237061	0.348101	0.207558	0.264417	0.249668	0.301434	0.508358	0.278555	0.253773	0.405507	0.150039	0.287838	0.201502	0.291122	0.225559	0.205373	0.190886	0.237285	0.551467	0.325435	0.304929	0.335974	0.192253	0.243672	0.164569	0.181634	0.30312	0.312337	0.2233	0	0.233553	0.214577	0.24008	0.175929	0.237411	0.39976	0.210398	0.244297	0.217905	0.338561	0.229741	0.156553	0.354105	0.257203	0.237567	0.25484	0.245011	0.266456
DO23542	0.26409	0.25072	0.247196	0.140375	0.146102	0.134971	0.238801	0.398811	0.291722	0.15042	0.284038	0.276426	0.202705	0.131521	0.211043	0.151562	0.148302	0.248671	0.164922	0.46334	0.224066	0.189726	0.175641	0.151278	0.151083	0.246286	0.175603	0.214489	0.18657	0.136511	0.233553	0	0.12804	0.180659	0.153824	0.151264	0.297193	0.186857	0.137756	0.208934	0.196902	0.199826	0.169242	0.251696	0.1447	0.219878	0.174811	0.196134	0.169107
DO23543	0.257528	0.22477	0.268748	0.145515	0.15063	0.138639	0.233173	0.417373	0.267054	0.15416	0.291406	0.254062	0.210841	0.120923	0.193413	0.159296	0.122092	0.252851	0.167392	0.484996	0.219148	0.200406	0.187541	0.13988	0.153023	0.233104	0.150865	0.233403	0.170244	0.115869	0.214577	0.12804	0	0.171883	0.146866	0.148896	0.297915	0.181905	0.139428	0.197356	0.218188	0.180298	0.160808	0.271766	0.145694	0.210036	0.159363	0.196582	0.166259
DO23544	0.245937	0.177309	0.312185	0.202702	0.193475	0.192032	0.193214	0.498606	0.233383	0.220043	0.384235	0.284735	0.27738	0.183976	0.192108	0.219517	0.178925	0.276208	0.216357	0.545945	0.286487	0.285625	0.234098	0.171847	0.201822	0.234977	0.182952	0.29524	0.261753	0.158314	0.24008	0.180659	0.171883	0	0.156283	0.213623	0.280238	0.218854	0.196189	0.261775	0.308395	0.191495	0.182681	0.338479	0.182611	0.240599	0.157832	0.244485	0.209822
DO23545	0.277458	0.175918	0.30392	0.165013	0.170628	0.179535	0.256017	0.472079	0.232594	0.173974	0.354252	0.209686	0.248553	0.158909	0.239511	0.18921	0.137704	0.228413	0.189572	0.53145	0.273254	0.255394	0.226119	0.151428	0.180895	0.183642	0.143317	0.276095	0.244488	0.134595	0.175929	0.153824	0.146866	0.156283	0	0.187872	0.335789	0.190953	0.175262	0.206464	0.267662	0.163616	0.125576	0.321672	0.164352	0.184986	0.142937	0.212968	0.207175
DO23546	0.284528	0.249512	0.240064	0.151367	0.179112	0.187167	0.256841	0.397275	0.29098	0.173528	0.285716	0.285806	0.189397	0.164533	0.209255	0.172676	0.151428	0.251491	0.169122	0.473862	0.21684	0.200882	0.203877	0.171436	0.168457	0.262752	0.184543	0.219363	0.198904	0.162671	0.237411	0.151264	0.148896	0.213623	0.187872	0	0.289455	0.187031	0.186654	0.22353	0.229	0.193446	0.189904	0.255004	0.164942	0.230068	0.202301	0.190042	0.172821
DO23548	0.355401	0.331947	0.240803	0.321236	0.348445	0.297654	0.259006	0.376268	0.406195	0.303607	0.289289	0.477261	0.287642	0.282338	0.221688	0.276107	0.319179	0.327114	0.263799	0.391327	0.263465	0.253137	0.297742	0.335057	0.268626	0.411721	0.31375	0.27058	0.283595	0.307268	0.39976	0.297193	0.297915	0.280238	0.335789	0.289455	0	0.289636	0.314857	0.334057	0.285331	0.319769	0.368355	0.271463	0.322697	0.345921	0.342856	0.268017	0.26963
DO23549	0.331033	0.254589	0.250707	0.159188	0.232193	0.210116	0.244114	0.401902	0.298141	0.207103	0.323231	0.252565	0.209808	0.150046	0.243534	0.168937	0.173703	0.17238	0.149109	0.446875	0.201419	0.203973	0.284172	0.170205	0.186734	0.244869	0.17518	0.21333	0.258585	0.195746	0.210398	0.186857	0.181905	0.218854	0.190953	0.187031	0.289636	0	0.212697	0.194205	0.249501	0.210829	0.192149	0.252165	0.209173	0.219723	0.2297	0.152325	0.17852
DO23550	0.267488	0.283758	0.281224	0.167183	0.167796	0.137431	0.246325	0.435697	0.300562	0.183832	0.303618	0.284726	0.220789	0.142441	0.186661	0.161778	0.180248	0.268671	0.203694	0.489994	0.244922	0.222812	0.200593	0.162784	0.193651	0.280734	0.178987	0.247285	0.178272	0.146301	0.244297	0.137756	0.139428	0.196189	0.175262	0.186654	0.314857	0.212697	0	0.219574	0.214688	0.248194	0.191306	0.290984	0.19336	0.250332	0.196547	0.224338	0.197815
DO23551	0.32669	0.272046	0.295066	0.193745	0.24302	0.216547	0.277213	0.429805	0.317692	0.217194	0.336508	0.25556	0.237421	0.183163	0.248411	0.199842	0.18524	0.231451	0.205462	0.476242	0.265464	0.237802	0.304623	0.209214	0.209241	0.254364	0.207977	0.257543	0.260432	0.212163	0.217905	0.208934	0.197356	0.261775	0.206464	0.22353	0.334057	0.194205	0.219574	0	0.266296	0.231328	0.210782	0.3102	0.244382	0.254774	0.253087	0.211218	0.225977
DO23552	0.31852	0.358762	0.224144	0.224647	0.23196	0.197995	0.275677	0.310027	0.374828	0.192008	0.256126	0.372394	0.213795	0.209461	0.226181	0.199146	0.21834	0.319365	0.215746	0.396598	0.218612	0.185874	0.216123	0.260512	0.209143	0.37188	0.264417	0.218957	0.199704	0.236347	0.338561	0.196902	0.218188	0.308395	0.267662	0.229	0.285331	0.249501	0.214688	0.266296	0	0.302136	0.275532	0.214398	0.238558	0.310742	0.280113	0.24359	0.224447
DO45091	0.295442	0.144198	0.290498	0.205269	0.201104	0.226505	0.270675	0.455255	0.25862	0.212892	0.350138	0.265776	0.264491	0.206613	0.261077	0.231036	0.156262	0.243473	0.195404	0.506808	0.264324	0.268482	0.242073	0.188738	0.165563	0.213758	0.178717	0.283627	0.273816	0.185935	0.229741	0.199826	0.180298	0.191495	0.163616	0.193446	0.319769	0.210829	0.248194	0.231328	0.302136	0	0.178336	0.316448	0.165714	0.196092	0.159147	0.205838	0.183537
DO45092	0.288132	0.204352	0.312904	0.158535	0.177096	0.193117	0.269325	0.470899	0.266904	0.20262	0.373204	0.190166	0.262947	0.159913	0.249821	0.189222	0.158536	0.205353	0.196724	0.537346	0.283982	0.259848	0.252767	0.140664	0.194385	0.168066	0.148887	0.279521	0.24769	0.158615	0.156553	0.169242	0.160808	0.182681	0.125576	0.189904	0.368355	0.192149	0.191306	0.210782	0.275532	0.178336	0	0.323336	0.187752	0.205636	0.166785	0.227286	0.203945
DO45093	0.36071	0.37058	0.230794	0.273057	0.30592	0.261465	0.286707	0.328035	0.402904	0.264672	0.27378	0.403434	0.240397	0.243595	0.259229	0.239398	0.260062	0.299379	0.241134	0.38649	0.23655	0.21284	0.283455	0.296174	0.254915	0.397314	0.293361	0.209981	0.252424	0.293775	0.354105	0.251696	0.271766	0.338479	0.321672	0.255004	0.271463	0.252165	0.290984	0.3102	0.214398	0.316448	0.323336	0	0.279058	0.335752	0.344195	0.232768	0.259519
DO45094	0.264458	0.223162	0.269472	0.187173	0.136508	0.168029	0.250347	0.439429	0.26247	0.146206	0.307434	0.279876	0.223385	0.178341	0.240835	0.201146	0.148506	0.297023	0.184258	0.500788	0.236688	0.22931	0.187191	0.16916	0.160287	0.232782	0.196445	0.252781	0.215942	0.148323	0.257203	0.1447	0.145694	0.182611	0.164352	0.164942	0.322697	0.209173	0.19336	0.244382	0.238558	0.165714	0.187752	0.279058	0	0.217208	0.139921	0.208908	0.181641
DO45095	0.329596	0.220656	0.321928	0.221899	0.241086	0.247079	0.294931	0.473669	0.28785	0.21904	0.374404	0.275908	0.275243	0.220091	0.289109	0.233224	0.199466	0.260881	0.228978	0.516288	0.274504	0.2683	0.273897	0.204564	0.222699	0.241596	0.224735	0.301125	0.28708	0.200273	0.237567	0.219878	0.210036	0.240599	0.184986	0.230068	0.345921	0.219723	0.250332	0.254774	0.310742	0.196092	0.205636	0.335752	0.217208	0	0.214719	0.243932	0.238469
DO45096	0.252829	0.183825	0.315787	0.199404	0.146303	0.17965	0.264874	0.482788	0.242959	0.186723	0.374309	0.286553	0.268314	0.189368	0.242428	0.224967	0.169893	0.302106	0.224087	0.559079	0.283149	0.275553	0.196688	0.172357	0.192302	0.231173	0.18874	0.306148	0.243575	0.14829	0.25484	0.174811	0.159363	0.157832	0.142937	0.202301	0.342856	0.2297	0.196547	0.253087	0.280113	0.159147	0.166785	0.344195	0.139921	0.214719	0	0.256633	0.198534
DO45097	0.338842	0.265072	0.225904	0.188423	0.245106	0.227873	0.262237	0.377163	0.312182	0.21987	0.303624	0.292478	0.198931	0.174007	0.238919	0.170564	0.18383	0.180455	0.137428	0.408824	0.19984	0.192016	0.286461	0.204266	0.186407	0.279368	0.193111	0.184059	0.250574	0.211141	0.245011	0.196134	0.196582	0.244485	0.212968	0.190042	0.268017	0.152325	0.224338	0.211218	0.24359	0.205838	0.227286	0.232768	0.208908	0.243932	0.256633	0	0.201069
DO45099	0.307319	0.238009	0.242783	0.181624	0.208459	0.187746	0.227316	0.408076	0.291637	0.174869	0.285481	0.315235	0.22088	0.164302	0.210998	0.188935	0.179077	0.253166	0.176105	0.465975	0.214079	0.215521	0.213976	0.176793	0.162996	0.273295	0.18273	0.22904	0.224409	0.18518	0.266456	0.169107	0.166259	0.209822	0.207175	0.172821	0.26963	0.17852	0.197815	0.225977	0.224447	0.183537	0.203945	0.259519	0.181641	0.238469	0.198534	0.201069	0
DO45101	0.386359	0.276619	0.322933	0.20354	0.273045	0.260252	0.304678	0.49059	0.330245	0.273109	0.375317	0.192897	0.270458	0.1984	0.307322	0.221991	0.230303	0.152662	0.199773	0.504045	0.296821	0.271945	0.351114	0.205085	0.238084	0.187869	0.196502	0.283034	0.318931	0.245834	0.154566	0.229299	0.238687	0.266676	0.207483	0.244815	0.371204	0.190432	0.261319	0.217589	0.316909	0.246243	0.194507	0.331659	0.263869	0.257979	0.288824	0.209779	0.254406
DO45103	0.469098	0.453676	0.288624	0.343447	0.396956	0.349925	0.378903	0.256521	0.510748	0.360754	0.329068	0.48748	0.317125	0.332283	0.353089	0.313374	0.366528	0.361157	0.302396	0.257324	0.281192	0.270796	0.377165	0.374868	0.335431	0.46246	0.387713	0.244937	0.345632	0.374933	0.444849	0.338384	0.361506	0.424019	0.40649	0.343892	0.305451	0.316873	0.36635	0.374824	0.302828	0.394836	0.405846	0.282062	0.371604	0.403866	0.438989	0.2863	0.331343
DO45105	0.303008	0.230354	0.336902	0.196033	0.215108	0.215247	0.235831	0.491229	0.248618	0.209768	0.407408	0.212672	0.285821	0.208523	0.254933	0.23235	0.183648	0.278139	0.242634	0.58069	0.308058	0.316476	0.282855	0.166624	0.241641	0.244006	0.206197	0.321105	0.287804	0.195813	0.205269	0.221708	0.193514	0.197961	0.170296	0.225902	0.389683	0.214835	0.228986	0.248856	0.313768	0.209254	0.170272	0.349828	0.204764	0.242236	0.174223	0.25743	0.236653
DO45107	0.349853	0.228989	0.280551	0.174624	0.233935	0.231162	0.280536	0.434042	0.310197	0.224705	0.333621	0.240875	0.230748	0.180712	0.269462	0.184345	0.183747	0.16972	0.158659	0.458555	0.239445	0.233211	0.301924	0.191365	0.183208	0.205601	0.196262	0.243324	0.280827	0.206924	0.183352	0.205913	0.198405	0.235122	0.182197	0.203111	0.309114	0.161598	0.227417	0.200631	0.285997	0.199301	0.185265	0.295453	0.218307	0.219675	0.239382	0.174837	0.203626
DO45111	0.226336	0.294588	0.244932	0.224995	0.18432	0.146779	0.252237	0.394271	0.323002	0.198712	0.317742	0.366162	0.229385	0.194007	0.174301	0.215522	0.212772	0.329985	0.248374	0.470228	0.241898	0.23312	0.196501	0.207284	0.208289	0.340576	0.216077	0.253935	0.179422	0.194515	0.302867	0.18979	0.187584	0.231649	0.243904	0.207158	0.279391	0.266133	0.177042	0.26487	0.204382	0.257782	0.23416	0.261732	0.228084	0.297138	0.219289	0.268654	0.217777
DO45113	0.331772	0.24122	0.322284	0.201431	0.253636	0.245399	0.273043	0.493545	0.269154	0.229342	0.384634	0.199354	0.281673	0.200457	0.273967	0.229602	0.185478	0.212115	0.223578	0.535442	0.300718	0.294612	0.312753	0.187268	0.237229	0.2105	0.172789	0.294113	0.30213	0.221245	0.183055	0.231088	0.21361	0.230105	0.172714	0.235488	0.375361	0.200011	0.251522	0.242028	0.315298	0.212352	0.17697	0.306964	0.228292	0.239758	0.247993	0.231634	0.229329
DO45115	0.240631	0.237369	0.253601	0.196374	0.155061	0.15135	0.252736	0.388668	0.286213	0.157335	0.266547	0.319641	0.23188	0.177388	0.187676	0.190977	0.165655	0.320076	0.209661	0.486793	0.244403	0.221449	0.14274	0.194805	0.164106	0.286073	0.197888	0.25396	0.177707	0.136218	0.285854	0.141805	0.150569	0.195942	0.171617	0.177185	0.283408	0.247576	0.167773	0.252417	0.196849	0.199839	0.199865	0.271551	0.158481	0.242609	0.16362	0.242947	0.18935
DO45117	0.343956	0.376242	0.207728	0.232703	0.249712	0.212211	0.302295	0.269783	0.40591	0.206116	0.24181	0.382456	0.214411	0.213313	0.223517	0.192504	0.227348	0.313729	0.209966	0.36996	0.216646	0.174736	0.231285	0.280328	0.230291	0.382954	0.283105	0.203853	0.205192	0.246105	0.341193	0.20868	0.230646	0.327841	0.293056	0.221388	0.280737	0.247051	0.23375	0.258946	0.151904	0.316038	0.287866	0.214048	0.262342	0.329304	0.306847	0.237092	0.245579
DO45119	0.260105	0.264065	0.285249	0.223254	0.172767	0.17513	0.248638	0.404906	0.276239	0.170661	0.316785	0.329721	0.25192	0.215692	0.21723	0.240699	0.176281	0.360238	0.248035	0.529103	0.266893	0.256445	0.170928	0.209991	0.219084	0.313157	0.242952	0.280956	0.205705	0.190512	0.313804	0.190807	0.179117	0.223798	0.210789	0.193613	0.340854	0.272178	0.211255	0.285959	0.216191	0.234961	0.226833	0.272511	0.164657	0.269363	0.172094	0.275985	0.205716
DO45121	0.405617	0.352449	0.231119	0.2968	0.312463	0.29556	0.321532	0.276816	0.415773	0.267923	0.288275	0.421249	0.243812	0.30112	0.301174	0.272197	0.273509	0.31097	0.236877	0.342561	0.235809	0.236421	0.30584	0.330061	0.241782	0.406447	0.313806	0.209626	0.300367	0.312964	0.357456	0.291553	0.291755	0.361272	0.325871	0.286323	0.261296	0.26934	0.323447	0.302199	0.247523	0.288013	0.350005	0.251179	0.296519	0.334431	0.33904	0.222531	0.277338
DO45123	0.297624	0.281328	0.202074	0.190113	0.20812	0.179351	0.251247	0.345953	0.331886	0.17736	0.261008	0.33049	0.184225	0.169549	0.183449	0.165702	0.182574	0.262969	0.166536	0.42005	0.18414	0.179562	0.205209	0.212934	0.169273	0.312822	0.218917	0.202649	0.191266	0.184751	0.284279	0.16566	0.17233	0.240879	0.217234	0.158962	0.242243	0.201341	0.201052	0.22025	0.186138	0.22568	0.227468	0.216914	0.187578	0.251658	0.229637	0.174862	0.185171
DO45125	0.371607	0.409407	0.254539	0.288866	0.276943	0.238836	0.32964	0.313728	0.431747	0.249507	0.261299	0.442223	0.258706	0.263488	0.267508	0.253979	0.274271	0.377436	0.275661	0.398347	0.255379	0.245521	0.252318	0.309141	0.263088	0.432147	0.315144	0.26994	0.229989	0.277232	0.39599	0.256033	0.268513	0.359002	0.325611	0.273559	0.298228	0.309598	0.263833	0.319359	0.198809	0.333589	0.338197	0.266379	0.269351	0.352699	0.329446	0.281935	0.27414
DO45127	0.264039	0.312999	0.318863	0.276166	0.251205	0.207534	0.215428	0.479782	0.271929	0.241257	0.389265	0.350237	0.29413	0.245054	0.16981	0.266271	0.240985	0.370094	0.318787	0.552267	0.323341	0.321571	0.243498	0.255649	0.293752	0.391829	0.2706	0.331868	0.242057	0.23491	0.33273	0.250769	0.240867	0.212964	0.266515	0.277509	0.309294	0.315686	0.227297	0.309345	0.282581	0.312699	0.288677	0.321469	0.266289	0.328345	0.25666	0.316243	0.280638
DO45129	0.281137	0.194499	0.331655	0.1769	0.187609	0.20228	0.256356	0.494788	0.230543	0.206869	0.362783	0.217653	0.268962	0.180462	0.265894	0.216407	0.172277	0.246946	0.215067	0.560467	0.286831	0.291149	0.244746	0.158429	0.208196	0.183723	0.172708	0.30565	0.272109	0.167514	0.181306	0.183843	0.167305	0.174448	0.135997	0.198171	0.366882	0.20037	0.207477	0.233267	0.306871	0.189963	0.156093	0.337105	0.173293	0.227697	0.166272	0.231179	0.209574
DO45131	0.315014	0.28576	0.238626	0.210161	0.223106	0.209939	0.261395	0.375427	0.32829	0.193938	0.277458	0.313912	0.217929	0.213211	0.228685	0.212242	0.176562	0.269885	0.192042	0.448252	0.229646	0.20026	0.235349	0.222876	0.177639	0.30828	0.232005	0.219525	0.230676	0.204535	0.278899	0.196544	0.200266	0.259773	0.229736	0.199858	0.309223	0.218565	0.223064	0.239646	0.208564	0.2223	0.24004	0.231544	0.19052	0.262616	0.259177	0.190678	0.218815
DO45133	0.315733	0.209711	0.270045	0.148598	0.201145	0.208324	0.27622	0.436048	0.295069	0.203993	0.321427	0.227657	0.231778	0.160446	0.255972	0.172883	0.161811	0.17707	0.165203	0.470289	0.236251	0.225325	0.2727	0.160871	0.164684	0.179287	0.158666	0.233694	0.256249	0.175198	0.17588	0.164965	0.173923	0.20994	0.152605	0.169175	0.314652	0.175428	0.217107	0.199343	0.270993	0.179479	0.148253	0.285855	0.197709	0.205527	0.222008	0.191945	0.194448
DO45135	0.492064	0.532664	0.312756	0.407669	0.411612	0.365055	0.465615	0.251501	0.580728	0.389148	0.33562	0.568782	0.363239	0.383103	0.400019	0.36632	0.422032	0.457809	0.37358	0.349096	0.340404	0.30786	0.374571	0.433892	0.394409	0.535982	0.446025	0.307051	0.33503	0.418165	0.518223	0.37612	0.399886	0.489819	0.459728	0.382574	0.364787	0.406237	0.39351	0.433524	0.318198	0.475162	0.460344	0.3399	0.425426	0.47746	0.463273	0.386194	0.412047
DO45137	0.388212	0.439756	0.255222	0.326677	0.32616	0.281295	0.345333	0.252879	0.44739	0.289294	0.29673	0.469902	0.268823	0.307883	0.284361	0.287878	0.307962	0.380315	0.307134	0.372468	0.279658	0.246272	0.306497	0.3462	0.320151	0.485918	0.350183	0.243051	0.278192	0.338423	0.418265	0.306954	0.319044	0.397215	0.37333	0.310452	0.321583	0.330989	0.313546	0.343364	0.208024	0.383456	0.375696	0.253356	0.347072	0.394318	0.376477	0.304326	0.316593
DO45139	0.291062	0.238544	0.393886	0.236659	0.207022	0.227099	0.334303	0.554199	0.250636	0.253866	0.455426	0.21956	0.331607	0.222257	0.310179	0.269262	0.214926	0.288123	0.285458	0.620896	0.355966	0.34868	0.282951	0.200866	0.275249	0.200432	0.195573	0.366663	0.315028	0.209833	0.204017	0.232382	0.21503	0.210823	0.160524	0.26716	0.435209	0.266617	0.237758	0.272712	0.352296	0.238332	0.16298	0.410048	0.230448	0.259024	0.156061	0.31155	0.278087
DO45141	0.301603	0.335267	0.205863	0.177662	0.222273	0.176572	0.262334	0.325914	0.351435	0.178543	0.228061	0.346245	0.190566	0.163188	0.185294	0.166429	0.192099	0.262878	0.172091	0.390115	0.171923	0.144051	0.198602	0.214765	0.188476	0.338469	0.230476	0.162372	0.163823	0.200906	0.299692	0.163405	0.190079	0.270632	0.247395	0.178235	0.242576	0.193916	0.190911	0.231503	0.156331	0.276051	0.249453	0.184397	0.205697	0.281327	0.261536	0.190355	0.187486
DO45143	0.39618	0.37902	0.233276	0.295101	0.320406	0.301269	0.317197	0.246235	0.43509	0.271756	0.256756	0.436032	0.247007	0.291147	0.296191	0.268308	0.282956	0.327597	0.243358	0.289056	0.235602	0.217236	0.306793	0.333392	0.251047	0.419212	0.324095	0.200955	0.28522	0.317155	0.389811	0.283292	0.28976	0.364029	0.343504	0.275092	0.261433	0.274647	0.321012	0.315178	0.233912	0.313732	0.352574	0.23694	0.300776	0.34919	0.361539	0.238958	0.268881
DO45145	0.2269	0.247198	0.311106	0.201359	0.141584	0.142955	0.265963	0.482005	0.249928	0.189622	0.37274	0.2911	0.254167	0.181005	0.237033	0.21545	0.181106	0.316675	0.24158	0.551182	0.282342	0.262418	0.201603	0.169552	0.221731	0.26537	0.186045	0.294791	0.2225	0.153213	0.267103	0.17012	0.153986	0.183045	0.170772	0.21174	0.361743	0.245381	0.157784	0.262022	0.260804	0.227568	0.181762	0.333034	0.166042	0.246678	0.123673	0.268138	0.216815
DO45147	0.353746	0.334936	0.233676	0.261409	0.302608	0.251407	0.254959	0.338143	0.345082	0.222468	0.290624	0.359874	0.233237	0.244169	0.225931	0.23802	0.217174	0.312733	0.255348	0.422864	0.24363	0.253332	0.280173	0.277696	0.251477	0.388698	0.263761	0.249697	0.252692	0.273913	0.308755	0.257368	0.253594	0.311483	0.284634	0.253234	0.293903	0.246733	0.268546	0.274832	0.207992	0.291874	0.306822	0.233236	0.27424	0.31461	0.327121	0.235308	0.247543
DO45149	0.300592	0.328806	0.212368	0.221529	0.254076	0.201637	0.264371	0.327945	0.36637	0.241974	0.273482	0.390278	0.213127	0.178961	0.184819	0.188358	0.231442	0.259325	0.204788	0.377354	0.211068	0.173988	0.232061	0.231034	0.214451	0.363146	0.231521	0.178133	0.190262	0.221809	0.319863	0.206854	0.21299	0.265977	0.264008	0.22052	0.219083	0.218389	0.203244	0.249102	0.19168	0.286034	0.269494	0.20119	0.256376	0.314788	0.273427	0.2056	0.211477
DO45151	0.350668	0.229528	0.36405	0.211609	0.266488	0.262435	0.275949	0.533203	0.284228	0.2712	0.413564	0.13849	0.304703	0.213009	0.304673	0.248006	0.22199	0.190045	0.239674	0.568102	0.324048	0.3321	0.353999	0.189762	0.255015	0.156626	0.190225	0.332955	0.335122	0.235365	0.127295	0.250412	0.226398	0.241253	0.179634	0.252004	0.397777	0.209903	0.255642	0.221704	0.360044	0.222394	0.154672	0.36247	0.254204	0.24112	0.252989	0.243386	0.259795
DO45153	0.294934	0.217412	0.349618	0.203623	0.219328	0.222501	0.298529	0.515461	0.267056	0.242646	0.390982	0.224168	0.287263	0.182583	0.280349	0.221384	0.189046	0.223271	0.23081	0.556392	0.304558	0.296956	0.275991	0.176084	0.229821	0.186236	0.186507	0.315707	0.27314	0.177373	0.187705	0.203482	0.191474	0.199831	0.15802	0.221518	0.372823	0.217105	0.218114	0.230706	0.318918	0.197292	0.158832	0.34397	0.198256	0.227228	0.205075	0.221202	0.244219
DO45155	0.261221	0.275717	0.383219	0.244322	0.209731	0.224962	0.361648	0.555864	0.277961	0.279997	0.445983	0.275815	0.331306	0.21163	0.29821	0.250051	0.236573	0.289332	0.302925	0.615037	0.356781	0.335533	0.27131	0.209873	0.285862	0.251841	0.214048	0.366218	0.286685	0.200606	0.249898	0.244417	0.227385	0.240998	0.196963	0.265561	0.424402	0.284106	0.221145	0.288095	0.334799	0.266271	0.181299	0.393441	0.236005	0.279919	0.193036	0.300175	0.295802
DO45157	0.480131	0.504787	0.444731	0.441212	0.442481	0.428592	0.475014	0.5583	0.523047	0.425239	0.486233	0.487541	0.42343	0.417776	0.427978	0.431313	0.420185	0.460708	0.436085	0.580477	0.451031	0.434521	0.466768	0.445487	0.436034	0.514361	0.435366	0.443184	0.432589	0.445036	0.455058	0.440241	0.436985	0.495888	0.447771	0.440487	0.4933	0.431064	0.426065	0.416019	0.421767	0.455779	0.460119	0.437077	0.433087	0.477375	0.490374	0.409567	0.452102
DO45159	0.272682	0.229426	0.271114	0.152303	0.153596	0.148851	0.245857	0.420595	0.272148	0.142906	0.305294	0.249504	0.216933	0.131059	0.212187	0.159614	0.131612	0.243327	0.165302	0.485698	0.224854	0.212296	0.200413	0.149836	0.158663	0.221676	0.165467	0.238963	0.203976	0.132299	0.204393	0.132422	0.127968	0.174091	0.147738	0.142258	0.310983	0.181391	0.165314	0.21632	0.22858	0.181246	0.148144	0.269862	0.137378	0.198482	0.162487	0.184748	0.176391
DO45161	0.302017	0.279839	0.232513	0.1588	0.182759	0.151272	0.22794	0.37519	0.315645	0.159399	0.239781	0.313671	0.179884	0.140126	0.188992	0.144193	0.161261	0.249266	0.161969	0.440019	0.192727	0.173541	0.186606	0.174449	0.150292	0.282111	0.186412	0.192346	0.166253	0.162554	0.2648	0.130321	0.144087	0.218258	0.189727	0.153179	0.261092	0.182408	0.145951	0.211955	0.167799	0.228803	0.204651	0.225101	0.170681	0.247211	0.215578	0.179019	0.159028
DO45163	0.281523	0.242855	0.256767	0.17118	0.143785	0.14328	0.223652	0.429162	0.272613	0.157207	0.294873	0.270363	0.217824	0.175084	0.220156	0.195711	0.161417	0.289532	0.181645	0.491047	0.228115	0.222133	0.18207	0.165123	0.167962	0.245953	0.184682	0.241486	0.199481	0.152308	0.241408	0.145791	0.135409	0.195352	0.167723	0.176929	0.306074	0.211792	0.168533	0.217167	0.225257	0.193803	0.195305	0.281367	0.130707	0.235573	0.169566	0.218065	0.173064
DO45165	0.314437	0.292837	0.263319	0.282268	0.301277	0.262912	0.183412	0.415026	0.349661	0.258067	0.288591	0.423259	0.273814	0.257892	0.19171	0.269663	0.276665	0.347812	0.272069	0.457963	0.270529	0.259245	0.258838	0.282705	0.235304	0.376009	0.285538	0.287096	0.247857	0.267296	0.36354	0.257513	0.257429	0.233388	0.294887	0.267397	0.19717	0.287504	0.263545	0.309265	0.260433	0.296219	0.319611	0.276745	0.281039	0.313983	0.29604	0.283895	0.23955
DO45169	0.187086	0.352802	0.356398	0.335273	0.299892	0.285991	0.331339	0.449545	0.300618	0.304332	0.377556	0.42917	0.339413	0.303159	0.278005	0.326936	0.289452	0.404121	0.33917	0.476442	0.349964	0.34179	0.297229	0.322152	0.315807	0.421454	0.318047	0.352169	0.303834	0.306055	0.378517	0.292146	0.298	0.306947	0.330824	0.31612	0.339237	0.359213	0.301972	0.364268	0.309332	0.339672	0.349164	0.3227	0.325418	0.373934	0.335659	0.362438	0.330187
DO45171	0.357746	0.279292	0.231982	0.224193	0.265298	0.219401	0.234539	0.364807	0.33766	0.229732	0.2799	0.353668	0.208081	0.215827	0.244859	0.217268	0.231704	0.252029	0.171306	0.395566	0.186376	0.20133	0.267403	0.23337	0.202485	0.31932	0.233983	0.214749	0.256146	0.245437	0.302877	0.21948	0.222044	0.261615	0.256954	0.220184	0.229427	0.194263	0.254922	0.247536	0.243702	0.23175	0.274922	0.235798	0.226892	0.268594	0.256997	0.175918	0.183293
DO45173	0.259768	0.224506	0.269256	0.171895	0.153396	0.134361	0.221655	0.436139	0.251974	0.147304	0.3077	0.264376	0.228227	0.158381	0.191819	0.184238	0.1474	0.295065	0.194438	0.51332	0.244402	0.237602	0.181041	0.15004	0.179751	0.257168	0.177423	0.259627	0.196818	0.133485	0.236875	0.137872	0.127398	0.169565	0.15345	0.17475	0.310643	0.210713	0.145312	0.220662	0.226266	0.200684	0.179514	0.28933	0.14849	0.217948	0.143725	0.21762	0.172115
DO45175	0.30868	0.2621	0.274618	0.174279	0.196778	0.157217	0.195115	0.438063	0.282884	0.166048	0.309462	0.245776	0.217779	0.170977	0.205089	0.19876	0.174424	0.269725	0.197702	0.510218	0.242944	0.243334	0.235507	0.166658	0.194679	0.264974	0.189969	0.263045	0.222214	0.178815	0.227165	0.157696	0.1523	0.198283	0.179898	0.189886	0.313389	0.196101	0.17029	0.210612	0.241176	0.225004	0.193922	0.27653	0.178912	0.246284	0.207155	0.216876	0.180695
DO45177	0.370956	0.407272	0.246192	0.263869	0.297736	0.244819	0.322327	0.357345	0.439116	0.268572	0.223736	0.409354	0.253703	0.242827	0.251067	0.237556	0.287306	0.333085	0.258364	0.410124	0.25202	0.214534	0.241495	0.288364	0.271481	0.41035	0.301539	0.251403	0.178522	0.260743	0.373817	0.249944	0.260604	0.345559	0.323124	0.249148	0.282957	0.269315	0.236304	0.28468	0.214254	0.3515	0.324858	0.2596	0.297608	0.33904	0.336155	0.257944	0.269107
DO45179	0.321254	0.284968	0.244248	0.161225	0.216552	0.190695	0.273437	0.408843	0.32577	0.213948	0.306876	0.269046	0.220015	0.146247	0.229789	0.142834	0.201088	0.180397	0.142762	0.437608	0.2121	0.183412	0.271007	0.174204	0.186695	0.250496	0.179161	0.200211	0.221396	0.190209	0.220637	0.158436	0.173736	0.227027	0.193482	0.184758	0.278597	0.157905	0.175234	0.20867	0.235292	0.238606	0.20111	0.2572	0.208468	0.24656	0.239403	0.161452	0.193587
DO45181	0.295553	0.299959	0.218641	0.180738	0.217529	0.184668	0.25918	0.334666	0.351709	0.214761	0.273435	0.343593	0.201196	0.160862	0.207524	0.153637	0.203081	0.22081	0.162111	0.388509	0.172029	0.159487	0.227204	0.194391	0.183234	0.303219	0.198354	0.168264	0.201669	0.201506	0.285102	0.167445	0.182109	0.242628	0.238275	0.183939	0.250154	0.186162	0.199365	0.236235	0.200885	0.242949	0.227849	0.217055	0.219579	0.259863	0.248562	0.170289	0.18579
DO45183	0.353978	0.356676	0.202128	0.245319	0.275942	0.244611	0.305751	0.256863	0.416388	0.248206	0.236682	0.423518	0.224227	0.232955	0.250249	0.225612	0.258904	0.297853	0.216382	0.310238	0.188348	0.170626	0.248105	0.283348	0.218033	0.36991	0.286621	0.152523	0.227466	0.255621	0.362067	0.227922	0.24385	0.314229	0.300346	0.242402	0.209013	0.243941	0.261034	0.281972	0.19728	0.299824	0.308602	0.199356	0.266124	0.315512	0.313829	0.216236	0.232125
DO45185	0.268266	0.206504	0.32472	0.191679	0.169428	0.203831	0.316579	0.491573	0.27735	0.21986	0.369558	0.272038	0.289519	0.182043	0.277813	0.212202	0.1843	0.251619	0.216642	0.52792	0.283556	0.273038	0.237151	0.187504	0.196951	0.20213	0.177903	0.302749	0.268616	0.160187	0.228167	0.180374	0.18162	0.192501	0.145788	0.215852	0.331657	0.235397	0.212816	0.251862	0.308944	0.184786	0.15204	0.351222	0.172446	0.220516	0.158331	0.266376	0.218705
DO45187	0.593328	0.600878	0.421778	0.533811	0.5438	0.518299	0.542951	0.246693	0.6533	0.493234	0.434262	0.646624	0.451085	0.517923	0.513867	0.47951	0.505532	0.520839	0.465852	0.226422	0.428342	0.422666	0.525825	0.564502	0.475015	0.630178	0.553389	0.380003	0.497754	0.548079	0.585043	0.509258	0.523818	0.596829	0.575448	0.508532	0.435205	0.493011	0.539394	0.521848	0.425818	0.52727	0.58192	0.431234	0.525984	0.55413	0.592411	0.447032	0.504453
DO45189	0.642189	0.653323	0.455709	0.547712	0.587373	0.549968	0.57639	0.292406	0.715853	0.550711	0.470375	0.678135	0.484678	0.538536	0.538234	0.504551	0.561093	0.558184	0.492173	0.241405	0.469153	0.436775	0.56007	0.585459	0.523448	0.654961	0.59008	0.412548	0.522823	0.570828	0.61617	0.536597	0.562331	0.626894	0.605633	0.534821	0.478896	0.513522	0.562585	0.550219	0.465215	0.598783	0.601651	0.462343	0.580473	0.598485	0.630004	0.491561	0.537412
DO45191	0.429152	0.418826	0.255686	0.323211	0.346606	0.322443	0.374299	0.228675	0.488832	0.301064	0.281072	0.4751	0.281129	0.324481	0.328463	0.293188	0.32959	0.352231	0.27087	0.286202	0.239916	0.23256	0.323525	0.376256	0.280823	0.436742	0.363365	0.202699	0.304832	0.348803	0.417757	0.31113	0.32763	0.406535	0.379468	0.308984	0.282701	0.320497	0.345918	0.34107	0.255608	0.365074	0.389344	0.26934	0.343096	0.37897	0.397671	0.277086	0.310541
DO45193	0.277795	0.301027	0.219883	0.182708	0.214651	0.197352	0.266998	0.334784	0.328091	0.188051	0.258081	0.337633	0.188908	0.15588	0.198134	0.156267	0.180639	0.226396	0.155921	0.394261	0.179509	0.155641	0.2282	0.196441	0.183514	0.309119	0.2056	0.172318	0.204305	0.203658	0.268122	0.169951	0.185413	0.245826	0.235883	0.166641	0.249748	0.180104	0.203427	0.214787	0.194577	0.247123	0.226519	0.207091	0.215443	0.262491	0.249246	0.164609	0.192184
DO45197	0.256889	0.172337	0.322083	0.183804	0.211435	0.21374	0.272958	0.488388	0.251357	0.238181	0.393783	0.235747	0.289272	0.175742	0.22738	0.212379	0.174017	0.227558	0.234785	0.542387	0.293985	0.289309	0.254082	0.168853	0.221356	0.214961	0.160578	0.296422	0.264093	0.171516	0.195014	0.206069	0.181489	0.174414	0.158215	0.211479	0.3498	0.21615	0.212225	0.235425	0.306679	0.169115	0.151977	0.330981	0.219921	0.222499	0.182272	0.246453	0.2198
DO45199	0.352676	0.248026	0.407002	0.244175	0.282474	0.287841	0.355921	0.582927	0.312576	0.304054	0.452864	0.162658	0.349309	0.235777	0.343763	0.271872	0.258568	0.218399	0.278712	0.590716	0.36175	0.354368	0.357259	0.22491	0.282739	0.15324	0.214341	0.364785	0.352988	0.240399	0.173401	0.25434	0.245842	0.258807	0.197126	0.291482	0.423233	0.263739	0.267456	0.253174	0.386	0.257008	0.185726	0.412476	0.27406	0.267778	0.273071	0.29515	0.293313
DO45201	0.265098	0.233438	0.246794	0.169373	0.155814	0.152133	0.236725	0.418903	0.266614	0.153614	0.294728	0.282506	0.209749	0.159805	0.182725	0.169566	0.154156	0.270905	0.1735	0.472398	0.225134	0.210706	0.176601	0.167664	0.149591	0.26644	0.164553	0.239407	0.198354	0.139021	0.239853	0.142024	0.143104	0.183025	0.156946	0.165752	0.279003	0.206769	0.150024	0.21364	0.200254	0.189108	0.18325	0.27143	0.15326	0.220084	0.158203	0.20598	0.158465
DO45203	0.309158	0.250798	0.240384	0.181779	0.222548	0.190327	0.221529	0.376009	0.29147	0.178312	0.30275	0.263972	0.198675	0.168723	0.220297	0.157808	0.15762	0.208597	0.145298	0.43412	0.21593	0.208452	0.272651	0.176396	0.174311	0.250708	0.183723	0.201267	0.240966	0.190965	0.207535	0.171738	0.166714	0.224129	0.19857	0.185176	0.277963	0.157359	0.203842	0.191266	0.233434	0.208698	0.209236	0.247544	0.205872	0.226234	0.230937	0.158536	0.185569
DO45205	0.341436	0.224286	0.325382	0.192045	0.229664	0.228385	0.279099	0.495553	0.310026	0.234302	0.36566	0.189146	0.277993	0.200591	0.298385	0.224844	0.202038	0.203081	0.201058	0.522926	0.287636	0.271702	0.303087	0.185712	0.211803	0.153606	0.184629	0.293661	0.288902	0.203085	0.157447	0.201662	0.196524	0.222411	0.168216	0.211214	0.352513	0.194205	0.237718	0.209076	0.319814	0.217392	0.153664	0.34197	0.214608	0.231634	0.237361	0.23859	0.242135
DO45207	0.274932	0.247026	0.309252	0.154593	0.176074	0.160369	0.257759	0.481419	0.253252	0.187066	0.330594	0.209484	0.246543	0.135279	0.219457	0.169528	0.156564	0.228815	0.200358	0.52536	0.271696	0.254464	0.225489	0.127722	0.198727	0.217928	0.135535	0.275541	0.215232	0.129535	0.189619	0.14657	0.13647	0.177945	0.132538	0.194818	0.351197	0.189863	0.143674	0.216054	0.256916	0.215772	0.151606	0.311434	0.177682	0.226356	0.188097	0.214782	0.204483
DO45209	0.311412	0.28461	0.28425	0.217641	0.234072	0.223779	0.280247	0.437473	0.298836	0.214762	0.311358	0.29547	0.245267	0.191829	0.233519	0.211394	0.176934	0.280983	0.22085	0.488394	0.258278	0.243532	0.265327	0.209264	0.210567	0.306978	0.221225	0.254133	0.252074	0.211825	0.257303	0.217692	0.196342	0.252757	0.224078	0.20277	0.322973	0.229437	0.232556	0.248922	0.247158	0.246066	0.235416	0.21597	0.209218	0.274764	0.258863	0.2256	0.229541
DO45211	0.85839	0.832582	0.6756	0.758673	0.813652	0.779777	0.781973	0.504747	0.895804	0.778022	0.69853	0.868788	0.724289	0.759055	0.773399	0.736066	0.776842	0.728807	0.708028	0.432398	0.681328	0.676922	0.796677	0.801136	0.733913	0.837934	0.789267	0.625995	0.763438	0.803821	0.818201	0.766864	0.783496	0.827759	0.819048	0.757916	0.684561	0.715933	0.786596	0.753646	0.713886	0.784368	0.817632	0.69083	0.809636	0.803168	0.853749	0.68517	0.749493
DO45213	0.31443	0.206318	0.301286	0.161193	0.212484	0.201651	0.241923	0.486523	0.25003	0.205474	0.34811	0.202224	0.257233	0.161843	0.247707	0.196346	0.175092	0.204051	0.188714	0.516296	0.26726	0.266532	0.274829	0.13739	0.199321	0.197372	0.141899	0.281099	0.264476	0.176541	0.174669	0.181148	0.17427	0.191173	0.138016	0.197568	0.331563	0.161773	0.204354	0.193486	0.294188	0.175018	0.152284	0.316494	0.200524	0.199016	0.190665	0.197294	0.189621
DO45215	0.414566	0.290602	0.42035	0.282385	0.325016	0.333397	0.347151	0.587471	0.363406	0.34499	0.478576	0.190836	0.361429	0.270839	0.377877	0.30852	0.298126	0.239051	0.290088	0.607772	0.38322	0.374658	0.411359	0.256962	0.309155	0.186678	0.249641	0.384613	0.39969	0.291753	0.194649	0.30594	0.29397	0.303375	0.246912	0.317324	0.445917	0.269561	0.318984	0.278608	0.407836	0.290308	0.216682	0.426812	0.315216	0.29528	0.309443	0.305276	0.315969
DO45217	0.392692	0.3431	0.221504	0.249313	0.300408	0.269787	0.298409	0.292353	0.409104	0.267132	0.291718	0.378904	0.224625	0.250779	0.278269	0.217964	0.26477	0.255537	0.201764	0.335782	0.214396	0.200776	0.313273	0.293586	0.234977	0.35136	0.281099	0.180963	0.27615	0.285479	0.326721	0.250028	0.265082	0.324675	0.293334	0.251692	0.263917	0.231727	0.276902	0.266264	0.234932	0.311552	0.30983	0.249834	0.289974	0.314108	0.341369	0.187814	0.255011
DO45219	0.34161	0.331226	0.21181	0.229951	0.26428	0.231787	0.287839	0.292531	0.388146	0.223254	0.254826	0.38029	0.202783	0.213689	0.228867	0.193362	0.228078	0.255939	0.190044	0.345122	0.194694	0.160736	0.246131	0.261512	0.206287	0.348468	0.254585	0.154327	0.221444	0.239611	0.322103	0.211948	0.217944	0.300055	0.26853	0.222098	0.238307	0.221873	0.218818	0.258764	0.172782	0.290584	0.286924	0.202458	0.257834	0.29239	0.296961	0.190928	0.220615
DO45221	0.356055	0.318233	0.235057	0.186178	0.252181	0.226536	0.291736	0.332296	0.360145	0.227595	0.305515	0.309599	0.2102	0.18206	0.243814	0.160235	0.217653	0.21754	0.165961	0.384305	0.211095	0.172999	0.29683	0.225363	0.21593	0.310427	0.22502	0.16835	0.247109	0.232038	0.269164	0.206977	0.214697	0.270934	0.239277	0.207667	0.282224	0.181298	0.224197	0.227145	0.233927	0.275947	0.242577	0.251081	0.252275	0.272783	0.28738	0.164083	0.232404
DO45225	0.26523	0.207928	0.335844	0.179275	0.167236	0.185065	0.279355	0.502607	0.248144	0.204448	0.398246	0.226632	0.286839	0.176515	0.251827	0.216884	0.178674	0.268675	0.237718	0.58491	0.30162	0.304496	0.238035	0.158704	0.229049	0.210912	0.172283	0.321181	0.25745	0.158313	0.206461	0.18089	0.16587	0.166241	0.12963	0.212496	0.384019	0.226465	0.18716	0.239714	0.299598	0.207512	0.146794	0.363508	0.183002	0.231798	0.135571	0.260278	0.231251
DO45227	0.403535	0.291639	0.338681	0.241684	0.335309	0.322696	0.344182	0.480548	0.349325	0.325819	0.410415	0.205273	0.292542	0.234258	0.32809	0.235917	0.269437	0.151056	0.227127	0.486575	0.302875	0.281175	0.402892	0.259561	0.276212	0.213959	0.217608	0.279812	0.361083	0.28747	0.18203	0.283609	0.278285	0.299572	0.248663	0.289443	0.366032	0.209016	0.301405	0.239355	0.353147	0.277457	0.220013	0.346727	0.337841	0.283213	0.334786	0.217243	0.298934
DO45229	0.296715	0.327481	0.256183	0.228112	0.199245	0.16205	0.266224	0.339176	0.359727	0.189791	0.265705	0.375949	0.233568	0.202634	0.212126	0.210467	0.216205	0.346628	0.236633	0.432845	0.225345	0.214497	0.180288	0.234097	0.211116	0.352263	0.247494	0.249044	0.172867	0.206396	0.327202	0.181423	0.191447	0.273942	0.245375	0.214563	0.296514	0.267392	0.189959	0.261837	0.169299	0.277075	0.258561	0.251391	0.216965	0.297955	0.23956	0.270993	0.227354
DO45231	0.317778	0.34998	0.242962	0.236093	0.228656	0.192991	0.293589	0.371967	0.379598	0.209358	0.242836	0.38532	0.241881	0.213017	0.218487	0.225852	0.238702	0.340999	0.241804	0.4287	0.2417	0.205712	0.192389	0.256682	0.217237	0.372694	0.266067	0.243789	0.15883	0.223003	0.350357	0.20869	0.207398	0.303127	0.273562	0.223542	0.277029	0.273853	0.199768	0.270228	0.18948	0.29581	0.285926	0.25438	0.241758	0.298098	0.272591	0.26603	0.236589
DO45233	0.359339	0.368837	0.246367	0.262282	0.279585	0.247484	0.30038	0.314824	0.411027	0.256013	0.263169	0.423965	0.244572	0.25519	0.250554	0.248931	0.266947	0.335976	0.248799	0.399413	0.235623	0.223819	0.246622	0.293271	0.242796	0.408385	0.280008	0.241506	0.236703	0.276958	0.377386	0.251771	0.255317	0.329026	0.313425	0.241827	0.271316	0.284642	0.278391	0.298887	0.219313	0.312825	0.320541	0.247321	0.286129	0.338875	0.309042	0.264173	0.259168
DO45235	0.364101	0.279623	0.331567	0.187466	0.281381	0.2571	0.31152	0.489236	0.330413	0.275243	0.390693	0.215047	0.287222	0.190036	0.291884	0.219033	0.236691	0.170144	0.211269	0.527617	0.282157	0.276977	0.34248	0.199517	0.250428	0.214933	0.188704	0.283798	0.304897	0.233736	0.187708	0.229865	0.224835	0.260968	0.205605	0.235021	0.356124	0.197522	0.245655	0.230383	0.327129	0.252877	0.188917	0.336463	0.272383	0.263551	0.279622	0.228459	0.243106
DO45237	0.395999	0.386685	0.381637	0.371302	0.357659	0.336986	0.359864	0.47648	0.390337	0.310475	0.391215	0.410593	0.35892	0.350496	0.341042	0.350999	0.296707	0.435852	0.372985	0.547801	0.384201	0.373113	0.34676	0.358465	0.356616	0.434295	0.363938	0.391682	0.346717	0.33648	0.38487	0.347965	0.330643	0.372558	0.339837	0.347419	0.424594	0.389664	0.352941	0.369215	0.333969	0.367281	0.368331	0.290557	0.328147	0.378409	0.377792	0.367119	0.36459
DO45239	0.39468	0.405852	0.265462	0.309569	0.334436	0.290735	0.348139	0.214421	0.466936	0.289144	0.253548	0.473176	0.276039	0.292491	0.296907	0.268562	0.30499	0.352945	0.268888	0.287158	0.247516	0.230352	0.293763	0.336582	0.274305	0.438058	0.340319	0.214699	0.28586	0.323687	0.410821	0.283618	0.304216	0.367939	0.354004	0.288786	0.254731	0.308497	0.319756	0.338372	0.235498	0.356128	0.358724	0.24556	0.323192	0.367822	0.362087	0.277912	0.286813
DO45241	0.31167	0.269928	0.27782	0.174891	0.19647	0.171887	0.225239	0.419021	0.287616	0.155884	0.319306	0.2555	0.220191	0.169385	0.209217	0.19571	0.154462	0.278845	0.19565	0.508016	0.24302	0.23044	0.226701	0.170768	0.193983	0.269774	0.191785	0.247729	0.214822	0.174247	0.226727	0.175686	0.15965	0.208657	0.176832	0.180702	0.331401	0.188877	0.187234	0.215792	0.239962	0.222952	0.197912	0.275224	0.17462	0.233326	0.204565	0.214742	0.195325
DO45243	0.32534	0.318716	0.22653	0.222533	0.261476	0.210269	0.264523	0.347485	0.378228	0.225548	0.249748	0.377732	0.213117	0.188967	0.203813	0.186066	0.235504	0.265503	0.198428	0.384914	0.194226	0.178002	0.219859	0.238938	0.208665	0.344832	0.229203	0.186447	0.181724	0.207259	0.320443	0.205368	0.208436	0.262625	0.252688	0.214836	0.219507	0.210963	0.20657	0.256894	0.211928	0.282232	0.276792	0.222676	0.246698	0.286812	0.275549	0.186022	0.206657
DO45245	0.911144	0.882344	0.702862	0.803341	0.85621	0.823717	0.819137	0.544233	0.939586	0.808602	0.722772	0.902934	0.741565	0.805271	0.815401	0.771778	0.812302	0.778859	0.73675	0.458072	0.723492	0.707356	0.836497	0.844038	0.789121	0.890038	0.832537	0.666269	0.803988	0.851343	0.859675	0.8031	0.820642	0.882533	0.864468	0.796458	0.731539	0.766803	0.82936	0.802238	0.740476	0.8374	0.861558	0.706938	0.8428	0.842342	0.907817	0.726494	0.797207
DO45247	0.424969	0.298261	0.282165	0.282452	0.333107	0.30219	0.288632	0.39888	0.384487	0.301293	0.369455	0.367917	0.274406	0.287376	0.316642	0.269969	0.278481	0.25302	0.228153	0.422937	0.261435	0.268637	0.358374	0.292399	0.258792	0.335597	0.27679	0.241016	0.340535	0.31043	0.31885	0.293475	0.286881	0.304398	0.291195	0.291215	0.27554	0.241422	0.319513	0.294787	0.326703	0.263391	0.308817	0.299957	0.307861	0.295415	0.314806	0.215637	0.262484
DO45251	0.604978	0.59687	0.419658	0.526171	0.562078	0.531757	0.550889	0.303225	0.664574	0.52528	0.460274	0.633956	0.470357	0.513245	0.521465	0.490712	0.533538	0.500225	0.465104	0.236584	0.437188	0.42393	0.550503	0.560572	0.493217	0.60809	0.544891	0.389523	0.512328	0.551269	0.576815	0.514954	0.53771	0.590129	0.570632	0.519862	0.437919	0.479915	0.539106	0.518688	0.461698	0.54679	0.575504	0.442362	0.555008	0.567736	0.603043	0.444166	0.514801
DO45253	0.437417	0.421219	0.273813	0.303876	0.361323	0.331078	0.362814	0.255878	0.477013	0.334247	0.312787	0.458217	0.297334	0.30121	0.338188	0.293923	0.328465	0.32564	0.262815	0.268613	0.259639	0.236297	0.342026	0.350955	0.29669	0.421077	0.351474	0.20773	0.324261	0.34726	0.40419	0.298777	0.333581	0.388608	0.376489	0.296481	0.284442	0.291062	0.341185	0.344421	0.287885	0.363937	0.373205	0.268037	0.346967	0.388509	0.403472	0.258807	0.29339
DO45255	0.353119	0.353051	0.250089	0.238958	0.260595	0.209514	0.26194	0.329934	0.371767	0.193041	0.232465	0.374303	0.219964	0.22143	0.22085	0.216097	0.228605	0.317192	0.220317	0.423637	0.221209	0.216921	0.220698	0.255589	0.22128	0.378011	0.270922	0.242092	0.201583	0.237306	0.339474	0.223891	0.222905	0.305482	0.268871	0.226619	0.28012	0.241788	0.222685	0.270785	0.169391	0.303783	0.302559	0.228595	0.243617	0.298399	0.29135	0.237895	0.231528
DO45257	0.438918	0.39251	0.23889	0.322069	0.357176	0.318951	0.340115	0.265837	0.435722	0.300502	0.288152	0.440732	0.262129	0.309711	0.316995	0.288472	0.299588	0.319529	0.260718	0.29547	0.254716	0.223258	0.331601	0.35945	0.288507	0.423284	0.346553	0.207703	0.309758	0.332793	0.396793	0.300134	0.31847	0.388545	0.34599	0.301046	0.268585	0.285569	0.337632	0.324106	0.25605	0.352574	0.37853	0.23548	0.330278	0.36057	0.399251	0.241446	0.302179
DO45259	0.257564	0.187348	0.263694	0.162351	0.16636	0.151161	0.208537	0.441501	0.234332	0.157312	0.317798	0.252596	0.218009	0.137233	0.193715	0.174828	0.128546	0.233529	0.167286	0.493482	0.23142	0.218064	0.210733	0.137118	0.158115	0.224378	0.136221	0.240655	0.209452	0.124501	0.200571	0.136314	0.122176	0.149875	0.127484	0.163956	0.284635	0.170509	0.169282	0.192324	0.243198	0.154304	0.15366	0.273246	0.153756	0.199932	0.150421	0.186326	0.161325
DO45261	0.290647	0.215555	0.321055	0.162034	0.202487	0.18227	0.239452	0.491178	0.259549	0.200183	0.344791	0.205305	0.248874	0.144226	0.23435	0.193415	0.168131	0.214728	0.191687	0.527843	0.264171	0.259149	0.25219	0.136413	0.189468	0.193373	0.157808	0.290306	0.240919	0.14731	0.17731	0.166901	0.152711	0.184018	0.139189	0.187575	0.335574	0.168994	0.167443	0.193861	0.284533	0.195597	0.143645	0.320831	0.180101	0.203283	0.183496	0.208047	0.196228
DO45263	0.309133	0.276317	0.219553	0.182938	0.199083	0.195082	0.26132	0.32662	0.327931	0.164841	0.263505	0.306497	0.1837	0.169766	0.213506	0.154013	0.163727	0.246716	0.156667	0.410457	0.187959	0.177439	0.223684	0.197731	0.154132	0.297373	0.200684	0.18813	0.211301	0.192948	0.264222	0.171975	0.168369	0.247558	0.219689	0.163885	0.282462	0.168708	0.200719	0.220407	0.185009	0.214229	0.220237	0.233507	0.196269	0.247031	0.23072	0.181905	0.17303
DO45265	0.273481	0.252905	0.230525	0.163378	0.188051	0.163732	0.239356	0.380464	0.298859	0.148757	0.258887	0.286071	0.19407	0.148652	0.174488	0.151165	0.141591	0.253088	0.167743	0.445545	0.210171	0.184959	0.196246	0.171885	0.154162	0.283213	0.187138	0.210388	0.165015	0.144252	0.238974	0.146585	0.144525	0.22106	0.174117	0.151057	0.268298	0.189914	0.165707	0.202267	0.191323	0.211829	0.196151	0.230133	0.173079	0.216263	0.2087	0.187215	0.168746
DO45267	0.377406	0.29274	0.37899	0.265381	0.288968	0.298041	0.341281	0.600253	0.307524	0.295276	0.398804	0.213554	0.336297	0.259153	0.334407	0.285112	0.272492	0.273667	0.290482	0.60599	0.36959	0.356656	0.337117	0.237686	0.305683	0.216996	0.248177	0.377619	0.324854	0.246427	0.225513	0.274368	0.2649	0.276323	0.221718	0.289376	0.415819	0.276321	0.275824	0.299564	0.379104	0.291274	0.228738	0.399334	0.251676	0.277166	0.290923	0.300092	0.305437
DO45269	0.265923	0.255371	0.272261	0.161686	0.149107	0.147262	0.250774	0.406034	0.281541	0.150909	0.299695	0.266405	0.218772	0.146954	0.21256	0.159041	0.135773	0.271986	0.181679	0.501579	0.235853	0.207769	0.186624	0.155337	0.164052	0.258273	0.176442	0.240526	0.187163	0.130054	0.230366	0.130609	0.128163	0.196178	0.152823	0.157111	0.328886	0.2072	0.140265	0.215671	0.204735	0.218795	0.173801	0.279541	0.157523	0.232475	0.176328	0.214421	0.197224
DO45273	0.277812	0.243992	0.248074	0.162783	0.168916	0.169645	0.250941	0.399293	0.309426	0.161968	0.276578	0.313762	0.210383	0.161295	0.218379	0.175442	0.163652	0.269101	0.175296	0.460188	0.215036	0.19568	0.189561	0.177938	0.146865	0.262684	0.194053	0.236815	0.19269	0.154153	0.266161	0.131456	0.144926	0.201825	0.189984	0.161744	0.283257	0.198245	0.175928	0.231996	0.225756	0.194742	0.196196	0.270164	0.160884	0.219156	0.190603	0.21587	0.182335
DO45275	0.300229	0.203471	0.306769	0.14514	0.187745	0.196508	0.247326	0.462374	0.264461	0.186239	0.351065	0.202309	0.252962	0.168516	0.252208	0.191081	0.157317	0.219046	0.191295	0.527999	0.273149	0.269235	0.258014	0.142759	0.194422	0.189037	0.16182	0.274552	0.258557	0.166146	0.160936	0.176723	0.165193	0.194166	0.144431	0.177089	0.35895	0.180812	0.198741	0.206131	0.284003	0.177395	0.137193	0.320023	0.174717	0.203973	0.182882	0.210635	0.202856
DO45277	0.363906	0.245172	0.360324	0.220445	0.302606	0.289395	0.307343	0.534849	0.318224	0.3077	0.424462	0.187252	0.310971	0.219611	0.308461	0.242904	0.256868	0.169587	0.237782	0.549492	0.322064	0.33072	0.374181	0.222998	0.262239	0.176932	0.197055	0.328927	0.350114	0.266821	0.166123	0.2543	0.255398	0.249961	0.211868	0.27344	0.363125	0.213935	0.282106	0.237062	0.368114	0.247232	0.198268	0.371056	0.300736	0.259132	0.295551	0.24314	0.276261
DO45279	0.60632	0.552918	0.40256	0.485733	0.5245	0.499133	0.499359	0.283883	0.630496	0.474736	0.414166	0.60534	0.424773	0.489531	0.507099	0.470202	0.493378	0.477347	0.423888	0.23671	0.39515	0.406126	0.507541	0.529066	0.446207	0.5737	0.523055	0.350235	0.487806	0.525485	0.558089	0.48519	0.49471	0.560407	0.541432	0.479148	0.433719	0.450695	0.521914	0.483556	0.437544	0.505452	0.549982	0.425814	0.50934	0.52759	0.564469	0.417182	0.466377
DO45281	0.290686	0.221242	0.2644	0.135347	0.19001	0.178063	0.253231	0.437625	0.281216	0.189518	0.317292	0.227734	0.229281	0.120815	0.219791	0.146262	0.153536	0.158253	0.148634	0.469426	0.218744	0.214212	0.256855	0.141244	0.162319	0.19615	0.121133	0.228185	0.22721	0.158385	0.170239	0.150188	0.151834	0.183451	0.131406	0.176166	0.287811	0.140667	0.17832	0.185416	0.243766	0.183624	0.139904	0.265186	0.183112	0.20852	0.195569	0.166972	0.178815
DO45283	0.381429	0.367505	0.270557	0.25854	0.280565	0.262818	0.319274	0.30305	0.402439	0.241435	0.292159	0.370033	0.226248	0.25809	0.276514	0.234163	0.245715	0.294134	0.224809	0.398629	0.241469	0.212689	0.312666	0.291659	0.246404	0.375007	0.288912	0.210062	0.276973	0.287228	0.327238	0.254307	0.256097	0.32965	0.297931	0.251735	0.309212	0.259008	0.283719	0.263441	0.241055	0.304323	0.303753	0.280833	0.287251	0.321485	0.326174	0.228807	0.281688
DO45289	0.60549	0.592326	0.404282	0.499943	0.540276	0.504413	0.525891	0.259141	0.64264	0.479948	0.42475	0.610984	0.446715	0.497181	0.491051	0.459988	0.500736	0.503321	0.445154	0.22731	0.434146	0.403474	0.516941	0.540318	0.477461	0.611988	0.537491	0.371797	0.47422	0.529195	0.571389	0.494482	0.50554	0.585379	0.54659	0.491894	0.446163	0.473303	0.506138	0.49331	0.41318	0.5405	0.555996	0.432906	0.534186	0.5491	0.587445	0.433938	0.500315
DO45293	0.50345	0.472804	0.354708	0.416609	0.45406	0.411025	0.399753	0.456729	0.506328	0.386374	0.37924	0.486568	0.346073	0.392241	0.394207	0.362468	0.381458	0.394675	0.359404	0.467374	0.363488	0.365786	0.436159	0.429764	0.388941	0.498636	0.421869	0.359625	0.394984	0.429973	0.445545	0.404822	0.408462	0.476843	0.446476	0.387738	0.404977	0.374525	0.417732	0.397748	0.351734	0.433644	0.456256	0.26795	0.414138	0.435866	0.496603	0.336234	0.388687
DO45299	0.850122	0.8135	0.72793	0.750051	0.836178	0.815885	0.826447	0.647927	0.864858	0.810698	0.782916	0.817926	0.747289	0.750113	0.802093	0.736018	0.783252	0.688553	0.709424	0.534928	0.712872	0.709122	0.840005	0.795418	0.764057	0.805396	0.768853	0.648577	0.8135	0.805059	0.784503	0.765842	0.792694	0.827097	0.813258	0.763672	0.729225	0.710643	0.796892	0.750946	0.77184	0.776448	0.79124	0.739096	0.827684	0.786104	0.858013	0.694164	0.753949
DO45301	0.529546	0.520516	0.374896	0.446153	0.486494	0.437925	0.429835	0.330575	0.546008	0.42369	0.414066	0.568112	0.387169	0.440035	0.378967	0.413606	0.43688	0.478369	0.42745	0.467858	0.40513	0.40222	0.446643	0.4916	0.437007	0.609196	0.476959	0.391969	0.426918	0.474213	0.531239	0.451514	0.447266	0.500391	0.497236	0.445132	0.406447	0.438143	0.45715	0.457794	0.358208	0.499142	0.518134	0.389414	0.486612	0.517114	0.520053	0.405168	0.430455
DO45303	0.773804	0.768864	0.589428	0.671633	0.724906	0.689123	0.699397	0.426143	0.8325	0.688102	0.629488	0.787494	0.625833	0.667249	0.684127	0.646316	0.696272	0.666765	0.628906	0.356716	0.601352	0.580366	0.708331	0.715666	0.659833	0.773032	0.707765	0.537933	0.672034	0.716465	0.738513	0.672944	0.693814	0.750119	0.73451	0.675806	0.600711	0.639127	0.6973	0.682424	0.6196	0.725398	0.735412	0.598354	0.729916	0.723502	0.768161	0.617918	0.670995
DO45305	0.536394	0.555536	0.360366	0.432671	0.478716	0.435243	0.472503	0.235315	0.609648	0.444888	0.399962	0.572086	0.408591	0.426765	0.433125	0.400202	0.46032	0.459029	0.40157	0.229618	0.385418	0.360922	0.458345	0.477102	0.435129	0.568682	0.472021	0.330763	0.422874	0.470773	0.528123	0.431284	0.452308	0.514447	0.50272	0.431254	0.390253	0.429209	0.448812	0.461098	0.376856	0.497902	0.496784	0.374694	0.479204	0.52	0.525903	0.407086	0.438421
DO45309	0.413549	0.342593	0.273449	0.313462	0.337589	0.318484	0.26126	0.423642	0.394053	0.283799	0.371613	0.407931	0.28989	0.31169	0.279618	0.301213	0.307937	0.340352	0.286427	0.446217	0.289607	0.296551	0.335732	0.333391	0.297742	0.414875	0.329544	0.301584	0.327203	0.320842	0.377324	0.309655	0.310413	0.315736	0.332789	0.301411	0.276128	0.2811	0.316015	0.312467	0.300755	0.321765	0.356315	0.316831	0.312325	0.331211	0.33684	0.271919	0.272924
DO48672	0.241257	0.282471	0.269207	0.239752	0.182625	0.167508	0.25521	0.4237	0.310885	0.195519	0.289479	0.366911	0.265284	0.212902	0.196646	0.232711	0.219079	0.36921	0.270503	0.498123	0.260621	0.253551	0.150304	0.220563	0.226444	0.337695	0.24259	0.290326	0.179673	0.18716	0.332168	0.191829	0.196353	0.225316	0.226017	0.223653	0.287394	0.288322	0.184455	0.303341	0.207511	0.259639	0.249125	0.279025	0.205003	0.284909	0.200968	0.285851	0.222694
DO48674	0.311201	0.380489	0.332223	0.248062	0.248097	0.192506	0.34181	0.450172	0.387417	0.249621	0.281807	0.358085	0.286156	0.222076	0.229672	0.226969	0.260749	0.36362	0.290241	0.522977	0.303373	0.269911	0.241206	0.259237	0.270674	0.376269	0.273158	0.306764	0.170549	0.220074	0.330178	0.228253	0.226233	0.311968	0.277041	0.255997	0.364744	0.305042	0.190647	0.281051	0.248117	0.342223	0.283627	0.331163	0.285355	0.340235	0.298872	0.302797	0.2927
DO48677	0.28749	0.18813	0.288916	0.148311	0.190736	0.169615	0.241083	0.449995	0.24833	0.188146	0.313466	0.228884	0.231805	0.140501	0.220249	0.170898	0.140044	0.195187	0.159026	0.491864	0.240556	0.23476	0.249035	0.127718	0.157149	0.19719	0.122647	0.250363	0.232956	0.150699	0.180649	0.152654	0.134152	0.162715	0.127714	0.174942	0.301611	0.155245	0.175416	0.18858	0.267824	0.156398	0.146902	0.29365	0.181886	0.201516	0.177243	0.17516	0.163633
DO48679	0.268213	0.311449	0.234577	0.205434	0.179415	0.14303	0.25589	0.372144	0.344827	0.174501	0.272335	0.359791	0.213126	0.175986	0.188712	0.197299	0.205831	0.320966	0.223875	0.446757	0.210601	0.205981	0.176424	0.210921	0.200064	0.327847	0.22105	0.228978	0.163795	0.188244	0.313486	0.183835	0.178491	0.248142	0.235231	0.194949	0.275102	0.248368	0.173557	0.254407	0.175465	0.261257	0.238615	0.247279	0.200325	0.278031	0.221188	0.259193	0.19119
DO48681	0.227805	0.191339	0.276987	0.185394	0.155345	0.155868	0.247972	0.437276	0.252453	0.174237	0.333485	0.300449	0.231622	0.17343	0.19389	0.193439	0.155519	0.291762	0.203325	0.507529	0.249779	0.245199	0.1817	0.170067	0.180974	0.251711	0.187434	0.267318	0.201225	0.135794	0.26117	0.159227	0.146061	0.16254	0.166673	0.176653	0.293678	0.231712	0.177229	0.237043	0.236621	0.166419	0.171529	0.295025	0.148709	0.221125	0.12606	0.236119	0.174202
DO48682	0.893757	0.883633	0.737715	0.804078	0.877037	0.845258	0.853758	0.62935	0.928629	0.843281	0.782753	0.902407	0.777542	0.800304	0.825924	0.785497	0.835999	0.766868	0.767719	0.522185	0.738663	0.736353	0.864196	0.849713	0.80752	0.886909	0.830288	0.681462	0.835389	0.862042	0.860066	0.816313	0.838023	0.882358	0.876863	0.810001	0.736424	0.7705	0.834573	0.804039	0.778819	0.843505	0.862685	0.753325	0.872689	0.853019	0.917586	0.751255	0.796314
DO48684	0.34914	0.382278	0.226654	0.234859	0.267604	0.211723	0.303389	0.305621	0.407684	0.22945	0.23227	0.389482	0.217227	0.221119	0.231235	0.1935	0.251658	0.305839	0.221074	0.403242	0.228162	0.184182	0.228661	0.269226	0.232955	0.382296	0.278425	0.216607	0.194894	0.238459	0.342505	0.209142	0.233452	0.319791	0.294172	0.230032	0.274871	0.248291	0.224104	0.27205	0.169092	0.329938	0.296282	0.223056	0.267362	0.322908	0.308721	0.230864	0.249613
DO48686	0.30002	0.327466	0.201418	0.211311	0.2455	0.201293	0.278161	0.291379	0.373652	0.220302	0.265662	0.383894	0.215175	0.191419	0.207215	0.185964	0.224216	0.266203	0.199276	0.359076	0.185394	0.15795	0.224457	0.228088	0.211767	0.355864	0.233713	0.156491	0.203422	0.228727	0.318499	0.195002	0.211548	0.271231	0.267864	0.204768	0.219559	0.208869	0.222404	0.248552	0.188506	0.273172	0.26411	0.193914	0.247524	0.295756	0.268833	0.198646	0.197997
DO48687	0.335752	0.276616	0.243704	0.168123	0.229948	0.212995	0.256429	0.403327	0.312708	0.204992	0.29956	0.27726	0.213045	0.173491	0.238009	0.165652	0.186688	0.216349	0.150536	0.435322	0.221892	0.185922	0.283301	0.188902	0.187465	0.28297	0.196179	0.206347	0.240278	0.202961	0.249025	0.180598	0.179112	0.242933	0.207292	0.192852	0.290963	0.168909	0.21157	0.222206	0.23862	0.229012	0.220518	0.236018	0.20636	0.237506	0.258517	0.172608	0.204795
DO48689	0.302187	0.256253	0.335637	0.192392	0.205409	0.200912	0.253894	0.509356	0.251997	0.213801	0.393339	0.195325	0.271538	0.19521	0.257552	0.214405	0.181721	0.261058	0.235435	0.566159	0.300949	0.300119	0.291146	0.142421	0.23935	0.227735	0.180466	0.307332	0.274279	0.195494	0.186576	0.204163	0.179277	0.21699	0.172779	0.228201	0.399192	0.211048	0.204165	0.225545	0.290963	0.235669	0.170255	0.329095	0.193199	0.244391	0.208088	0.243813	0.24347
DO48691	0.305428	0.280962	0.31908	0.196369	0.22173	0.204649	0.301915	0.457635	0.343372	0.233938	0.328452	0.316224	0.262345	0.173483	0.257165	0.19272	0.2115	0.258897	0.207648	0.507252	0.261996	0.2439	0.256635	0.195722	0.202859	0.276042	0.199679	0.278877	0.236072	0.194265	0.261807	0.192938	0.181872	0.227551	0.207328	0.201406	0.318231	0.220049	0.193226	0.23982	0.276466	0.248766	0.206938	0.317348	0.229462	0.25983	0.231563	0.242196	0.239757
DO48692	0.272597	0.194985	0.256769	0.133944	0.168649	0.168222	0.229118	0.425242	0.268693	0.167769	0.331049	0.253661	0.228496	0.141014	0.209926	0.161899	0.154993	0.215056	0.165863	0.493673	0.222083	0.218811	0.224178	0.145921	0.161762	0.226717	0.150764	0.235142	0.213163	0.14036	0.21134	0.147769	0.145759	0.16344	0.141341	0.154551	0.292656	0.15749	0.176897	0.203439	0.241071	0.169721	0.139639	0.276321	0.171135	0.194237	0.156436	0.187133	0.169006
DO48694	0.347915	0.236539	0.342937	0.193712	0.246735	0.24347	0.309512	0.51309	0.313249	0.251695	0.353147	0.230913	0.297992	0.194334	0.297652	0.232173	0.226991	0.208978	0.217999	0.538001	0.288209	0.291405	0.292868	0.193059	0.221318	0.201533	0.1948	0.313296	0.281013	0.20186	0.199252	0.216241	0.205049	0.237654	0.174653	0.218727	0.351222	0.212158	0.224241	0.258303	0.324307	0.227649	0.172581	0.357987	0.229019	0.228485	0.241416	0.247977	0.234654
DO48695	0.273841	0.295529	0.225383	0.17701	0.192707	0.148466	0.251228	0.343626	0.339737	0.176161	0.238955	0.355989	0.200034	0.158718	0.176498	0.160269	0.181641	0.261544	0.171649	0.407559	0.176977	0.157037	0.17307	0.196367	0.163674	0.314807	0.202908	0.191388	0.155669	0.180896	0.293968	0.155445	0.166455	0.234814	0.224945	0.177659	0.222804	0.199318	0.171415	0.228727	0.167837	0.240709	0.228569	0.208147	0.192849	0.255223	0.215764	0.201065	0.176224
DO48697	0.414668	0.30577	0.3099	0.236689	0.338006	0.333083	0.361585	0.417555	0.380488	0.318582	0.397932	0.265692	0.285731	0.240831	0.344903	0.247268	0.276192	0.170671	0.226856	0.43038	0.286452	0.267504	0.403889	0.271756	0.274387	0.272188	0.244785	0.241219	0.361274	0.304225	0.228903	0.28762	0.290888	0.321385	0.266172	0.274894	0.334183	0.206827	0.317024	0.261264	0.350946	0.285818	0.242984	0.32252	0.330298	0.303376	0.345791	0.210188	0.295381
DO48700	0.372312	0.325284	0.260124	0.206725	0.271804	0.243201	0.304553	0.378107	0.383408	0.23519	0.28174	0.340896	0.216507	0.201603	0.245659	0.187214	0.235582	0.251821	0.184644	0.416912	0.214438	0.197388	0.278145	0.245924	0.212249	0.32789	0.249347	0.230513	0.230774	0.222921	0.301267	0.216522	0.221602	0.296769	0.25996	0.206742	0.276933	0.195951	0.240102	0.239636	0.245086	0.278854	0.266412	0.272306	0.254602	0.27072	0.299057	0.194676	0.235967
DO48701	0.242666	0.3121	0.319074	0.249875	0.168164	0.169279	0.323299	0.470045	0.315286	0.225574	0.338356	0.357468	0.290597	0.230621	0.258931	0.252664	0.232794	0.381717	0.284222	0.548582	0.291456	0.272206	0.188201	0.238544	0.247425	0.319862	0.262157	0.318519	0.202962	0.183625	0.341603	0.203568	0.203668	0.254415	0.233734	0.23484	0.375785	0.315675	0.177614	0.30295	0.248766	0.285912	0.240594	0.343544	0.212996	0.295382	0.194153	0.312314	0.266005
DO48703	0.349488	0.25699	0.310006	0.193179	0.253382	0.251769	0.310655	0.456213	0.32493	0.242004	0.357934	0.200284	0.274669	0.197909	0.288587	0.199016	0.202226	0.187381	0.200024	0.492076	0.278122	0.25562	0.326033	0.202144	0.226077	0.172618	0.188637	0.257739	0.29243	0.223275	0.164541	0.216528	0.21227	0.246043	0.191382	0.234766	0.357135	0.205031	0.24546	0.223098	0.301006	0.23363	0.162778	0.322124	0.255028	0.242274	0.273303	0.2125	0.254531
DO48704	0.331146	0.264868	0.215718	0.180549	0.21843	0.213289	0.268197	0.367909	0.341568	0.200516	0.273082	0.32207	0.222105	0.179443	0.245137	0.178968	0.191014	0.230383	0.149688	0.415854	0.177692	0.180284	0.255461	0.202934	0.156795	0.278514	0.202481	0.188053	0.236146	0.212065	0.261413	0.185062	0.19528	0.251519	0.22836	0.171252	0.276535	0.171979	0.239532	0.230978	0.227062	0.213282	0.222942	0.243578	0.196266	0.249938	0.243221	0.176094	0.170721
DO48706	0.285625	0.173977	0.345711	0.178392	0.200515	0.215988	0.271272	0.512316	0.238355	0.219599	0.387339	0.179997	0.2902	0.184594	0.272102	0.218543	0.179049	0.217678	0.211871	0.560281	0.301647	0.294419	0.272208	0.154399	0.210432	0.144295	0.151382	0.30882	0.278873	0.16035	0.158968	0.191025	0.170997	0.170926	0.109483	0.212331	0.371448	0.204664	0.212267	0.220519	0.319197	0.176451	0.120199	0.353563	0.193197	0.201475	0.165214	0.235445	0.220248
DO48709	0.291496	0.261364	0.201116	0.181947	0.221676	0.184721	0.220933	0.352127	0.324418	0.19718	0.26366	0.336352	0.175595	0.163127	0.181553	0.156092	0.188652	0.217555	0.143458	0.403754	0.164504	0.169248	0.225035	0.194154	0.160209	0.2977	0.191139	0.172287	0.196932	0.188431	0.265937	0.175692	0.171044	0.222679	0.22291	0.164814	0.221317	0.169591	0.19528	0.22856	0.2013	0.22317	0.230956	0.203034	0.20383	0.248574	0.232007	0.15544	0.167925
DO48712	0.372167	0.349311	0.219043	0.253434	0.274469	0.24752	0.294956	0.282226	0.404193	0.239865	0.249983	0.405827	0.238278	0.245972	0.259964	0.231987	0.253309	0.291044	0.203691	0.341191	0.203723	0.183107	0.258272	0.282021	0.215794	0.371017	0.286598	0.179568	0.249571	0.268296	0.358262	0.230399	0.246775	0.31499	0.300321	0.243051	0.235804	0.239356	0.273417	0.290649	0.224215	0.287995	0.314479	0.226449	0.255745	0.304675	0.309646	0.212213	0.237212
DO48715	0.374056	0.276272	0.29577	0.196839	0.278074	0.262121	0.287953	0.417005	0.34061	0.263312	0.348732	0.250586	0.249361	0.203657	0.289991	0.190138	0.223484	0.175221	0.178748	0.435342	0.250868	0.236132	0.350867	0.202884	0.227097	0.232064	0.202797	0.220187	0.3106	0.251651	0.193883	0.222638	0.227516	0.260935	0.216522	0.229518	0.319059	0.168919	0.2524	0.215512	0.305196	0.24248	0.200656	0.302336	0.26992	0.254714	0.285779	0.182886	0.251241
DO48716	0.28653	0.197188	0.335188	0.184491	0.195826	0.209253	0.255675	0.504663	0.234512	0.205658	0.37777	0.184072	0.276809	0.179683	0.267911	0.21606	0.169166	0.227543	0.214978	0.55481	0.291874	0.292224	0.264721	0.150388	0.212537	0.16888	0.161211	0.308585	0.271932	0.160529	0.163329	0.191078	0.168958	0.179075	0.126936	0.21471	0.373843	0.196357	0.21059	0.207944	0.307886	0.186374	0.133662	0.341196	0.187102	0.208662	0.170065	0.228308	0.214471
DO48719	0.389714	0.306798	0.424026	0.305335	0.304066	0.331715	0.354395	0.616833	0.320834	0.324762	0.485022	0.266434	0.376943	0.307973	0.385141	0.33464	0.284864	0.326161	0.329134	0.650092	0.393626	0.399366	0.378809	0.271112	0.334517	0.253018	0.287043	0.402071	0.39887	0.296261	0.274775	0.31134	0.305734	0.305341	0.255338	0.323066	0.487747	0.311041	0.332478	0.327676	0.418612	0.314512	0.262842	0.384058	0.276016	0.31956	0.282127	0.33133	0.326305
DO48720	0.381859	0.353187	0.207289	0.250704	0.275279	0.266328	0.320432	0.315926	0.401363	0.245005	0.303525	0.381557	0.214656	0.247448	0.275252	0.226345	0.254303	0.26973	0.203985	0.367757	0.207309	0.189791	0.287138	0.285931	0.236084	0.368727	0.275486	0.176252	0.263001	0.288296	0.331744	0.246181	0.261513	0.33307	0.308215	0.238325	0.281888	0.234534	0.284117	0.280355	0.230781	0.295883	0.308537	0.232553	0.266697	0.318129	0.32386	0.218767	0.238778
DO48721	0.339144	0.264132	0.3344	0.222991	0.235766	0.248619	0.281303	0.499485	0.284006	0.23312	0.385494	0.210896	0.275287	0.231591	0.294203	0.234026	0.195034	0.258801	0.24994	0.550888	0.313252	0.304478	0.309543	0.212064	0.248757	0.238098	0.230119	0.305965	0.300738	0.218619	0.204797	0.23883	0.220546	0.256369	0.205768	0.24527	0.404743	0.228189	0.245024	0.254798	0.303012	0.246398	0.195208	0.325658	0.214388	0.247244	0.248473	0.249904	0.260165
DO48723	0.277104	0.279546	0.230186	0.196153	0.19265	0.177435	0.267667	0.343327	0.326288	0.156754	0.2333	0.325058	0.209353	0.179043	0.193959	0.178968	0.170974	0.300245	0.194478	0.45074	0.222416	0.183104	0.166527	0.200926	0.168361	0.300534	0.202013	0.223989	0.168582	0.169035	0.284513	0.156872	0.15098	0.238057	0.205818	0.163538	0.273955	0.236089	0.187042	0.24681	0.185692	0.228564	0.226302	0.232056	0.176776	0.262974	0.219901	0.223256	0.192503
DO48725	0.418454	0.386172	0.24302	0.299763	0.339114	0.306285	0.333095	0.262987	0.45265	0.294634	0.310428	0.436608	0.254025	0.294377	0.316321	0.274426	0.298434	0.307155	0.256542	0.28573	0.226706	0.225206	0.335857	0.330316	0.274955	0.41579	0.329193	0.201911	0.297994	0.324029	0.379291	0.291634	0.308506	0.368515	0.34236	0.29107	0.278843	0.264059	0.31997	0.312262	0.272402	0.338554	0.36278	0.254808	0.325458	0.346184	0.371083	0.233448	0.292593
DO48727	0.329994	0.333996	0.208512	0.231565	0.263342	0.236069	0.291607	0.299447	0.380124	0.24189	0.281362	0.379576	0.216747	0.212881	0.250589	0.20455	0.236554	0.250821	0.1994	0.328726	0.1959	0.157138	0.262549	0.261934	0.219853	0.341112	0.248595	0.143273	0.233482	0.253581	0.321311	0.217436	0.239284	0.301135	0.277658	0.226192	0.238311	0.214075	0.253886	0.258076	0.213068	0.27849	0.28991	0.204008	0.25466	0.293986	0.299943	0.197958	0.231003
DO48728	0.356018	0.297494	0.241676	0.217187	0.245066	0.236209	0.294619	0.375327	0.382924	0.23591	0.250202	0.372308	0.219649	0.217411	0.253727	0.205126	0.239104	0.263101	0.171686	0.417376	0.220442	0.201178	0.245613	0.24955	0.179223	0.313056	0.239213	0.225929	0.219642	0.224799	0.315839	0.20159	0.22194	0.276131	0.253378	0.190214	0.253187	0.213617	0.234274	0.275144	0.239524	0.254716	0.25979	0.26781	0.23752	0.282372	0.272961	0.219586	0.200507
DO48730	0.306712	0.240348	0.252102	0.158537	0.204106	0.197215	0.262343	0.385579	0.328616	0.213324	0.314654	0.260318	0.208043	0.145713	0.224659	0.147556	0.171954	0.177789	0.146834	0.445304	0.21823	0.182778	0.268177	0.163354	0.168873	0.222114	0.160353	0.201953	0.230694	0.177455	0.200259	0.168002	0.169708	0.215377	0.17477	0.177772	0.297603	0.160719	0.196172	0.198148	0.224698	0.208296	0.158426	0.256142	0.208342	0.22996	0.225607	0.176568	0.190477
DO48732	0.250698	0.25962	0.289026	0.229285	0.14399	0.157103	0.259299	0.427249	0.274084	0.170792	0.31855	0.342852	0.245717	0.212547	0.219493	0.236418	0.18404	0.368485	0.248886	0.519848	0.269078	0.258652	0.150619	0.21479	0.206205	0.308162	0.236885	0.292479	0.190262	0.171843	0.315449	0.184436	0.169852	0.219631	0.2041	0.211682	0.328699	0.275535	0.191458	0.27735	0.225178	0.229832	0.2289	0.298682	0.153602	0.266152	0.134379	0.291014	0.210661
DO48733	0.266315	0.249417	0.251827	0.168288	0.185359	0.165786	0.244376	0.39813	0.263395	0.161881	0.305079	0.264741	0.207968	0.150412	0.209342	0.161589	0.134881	0.235602	0.176571	0.459601	0.213285	0.214649	0.231246	0.165375	0.173446	0.264975	0.172512	0.215148	0.214569	0.176994	0.21374	0.162733	0.163589	0.20919	0.181111	0.166589	0.305752	0.1775	0.188585	0.203131	0.219481	0.195527	0.187639	0.243025	0.179245	0.227677	0.192228	0.187073	0.173944
DO48736	0.483825	0.482075	0.302847	0.382702	0.420793	0.38379	0.410524	0.235254	0.538623	0.372251	0.346161	0.512065	0.318458	0.375508	0.374658	0.344353	0.385879	0.38965	0.329701	0.217729	0.313247	0.288217	0.399838	0.415521	0.359896	0.505781	0.410614	0.259742	0.356979	0.407146	0.461192	0.371187	0.389539	0.466686	0.434245	0.372285	0.337428	0.352484	0.387845	0.379117	0.315115	0.425685	0.437897	0.319841	0.410475	0.426145	0.459836	0.322731	0.374152
DO48737	0.250277	0.247153	0.274823	0.206304	0.197845	0.19525	0.25817	0.45706	0.217491	0.182959	0.337043	0.264387	0.243232	0.1811	0.23189	0.213625	0.156523	0.27958	0.233645	0.513819	0.276097	0.265871	0.244032	0.189479	0.219568	0.280269	0.195758	0.280136	0.253129	0.190442	0.235784	0.190193	0.183371	0.224842	0.185763	0.202107	0.341024	0.226556	0.211989	0.238483	0.251157	0.217185	0.213737	0.280067	0.191789	0.242971	0.215634	0.223483	0.208604
DO48741	0.344527	0.231915	0.331877	0.177766	0.244563	0.232356	0.273104	0.48365	0.290041	0.240339	0.390749	0.165249	0.280018	0.192148	0.29667	0.211187	0.194619	0.18022	0.204237	0.530179	0.282941	0.278853	0.31878	0.167889	0.227196	0.166217	0.172198	0.276498	0.293817	0.216768	0.14343	0.210381	0.203579	0.222986	0.165223	0.219011	0.380682	0.17849	0.235383	0.200335	0.318081	0.217699	0.148607	0.329085	0.236895	0.212281	0.248374	0.224599	0.237312
DO48742	0.334691	0.260303	0.217615	0.175826	0.227131	0.19999	0.238186	0.36868	0.333891	0.202419	0.288047	0.302517	0.190788	0.173988	0.241144	0.183423	0.184763	0.20092	0.134865	0.410859	0.183003	0.184913	0.261882	0.199053	0.173964	0.260433	0.205346	0.181626	0.244123	0.208534	0.248112	0.172525	0.180721	0.225998	0.208863	0.183727	0.243214	0.144808	0.220375	0.192889	0.237523	0.203045	0.220779	0.246533	0.200823	0.243427	0.235612	0.150967	0.175094
DO48743	0.330193	0.276393	0.277445	0.17134	0.227679	0.225004	0.305914	0.38451	0.338509	0.203905	0.325121	0.255497	0.249572	0.184456	0.251838	0.165813	0.179773	0.220042	0.187435	0.478695	0.259917	0.222653	0.276462	0.206565	0.207478	0.244195	0.195754	0.24883	0.245001	0.209192	0.208332	0.200685	0.197695	0.257554	0.197723	0.192679	0.356134	0.19987	0.233815	0.220391	0.233371	0.246831	0.190173	0.285795	0.243165	0.254019	0.260832	0.210603	0.254382
DO48746	0.257256	0.292038	0.278324	0.192691	0.178046	0.134891	0.234487	0.439459	0.264812	0.172828	0.301592	0.28533	0.216257	0.168197	0.205541	0.204408	0.175156	0.303639	0.215494	0.501648	0.249942	0.23448	0.199075	0.166872	0.214481	0.286322	0.197643	0.253999	0.186774	0.164149	0.258023	0.151026	0.15164	0.206767	0.192948	0.18691	0.329785	0.218991	0.149092	0.221702	0.219056	0.247946	0.212404	0.275786	0.17221	0.25841	0.202559	0.233456	0.202669
DO48751	0.278773	0.236637	0.258809	0.171904	0.176669	0.148578	0.184746	0.400292	0.279223	0.147593	0.295439	0.288147	0.217798	0.16492	0.178172	0.189881	0.154481	0.28876	0.186235	0.482969	0.221077	0.220573	0.200734	0.153101	0.169212	0.267509	0.187974	0.236036	0.190907	0.168456	0.249378	0.150259	0.139859	0.18194	0.185989	0.175363	0.285824	0.190022	0.174643	0.216459	0.218113	0.188103	0.195051	0.259641	0.153577	0.230501	0.174086	0.212755	0.15213
DO48753	0.390346	0.336784	0.259518	0.254099	0.288342	0.278045	0.316345	0.347163	0.379276	0.260184	0.33498	0.356232	0.243159	0.242507	0.307461	0.240572	0.246874	0.255383	0.201902	0.363108	0.231186	0.207014	0.331167	0.266906	0.236387	0.338152	0.266895	0.200123	0.301904	0.281459	0.312117	0.244776	0.256564	0.312305	0.284746	0.259408	0.288969	0.214851	0.28492	0.267682	0.267366	0.281456	0.291276	0.276152	0.275354	0.29319	0.314817	0.204636	0.244387
DO48757	0.250806	0.271138	0.255956	0.193957	0.208494	0.162435	0.195419	0.430085	0.285096	0.212814	0.32734	0.325872	0.238043	0.177905	0.155969	0.188352	0.208258	0.278531	0.220512	0.487986	0.238474	0.240092	0.232645	0.182588	0.201949	0.306288	0.196597	0.253829	0.204994	0.202255	0.271621	0.189024	0.180616	0.180053	0.215914	0.209142	0.263381	0.227953	0.180094	0.24569	0.240034	0.239098	0.219826	0.274404	0.2113	0.27028	0.220693	0.234924	0.203081
DO48759	0.329665	0.245101	0.253173	0.178236	0.221701	0.204838	0.256336	0.394076	0.324995	0.207001	0.320721	0.281887	0.209822	0.172896	0.235512	0.172019	0.183957	0.187722	0.155259	0.446327	0.210177	0.208403	0.273516	0.176929	0.177424	0.255697	0.186808	0.196138	0.250337	0.204812	0.223588	0.185757	0.186049	0.220198	0.198883	0.183911	0.281044	0.167294	0.216017	0.221671	0.250051	0.203121	0.197413	0.264531	0.211977	0.227979	0.225538	0.158471	0.170034
DO48760	0.262459	0.229295	0.264823	0.140968	0.166703	0.165144	0.265308	0.407216	0.284635	0.168755	0.305071	0.269809	0.21736	0.136496	0.215032	0.161747	0.139953	0.227664	0.168199	0.459615	0.213931	0.191771	0.211288	0.144161	0.152664	0.235317	0.153122	0.21755	0.202333	0.140242	0.212888	0.124169	0.138185	0.190316	0.149371	0.152617	0.297666	0.173346	0.156313	0.198969	0.216307	0.187613	0.155003	0.263515	0.170155	0.199567	0.185576	0.193677	0.170706
DO48761	0.29123	0.278288	0.27588	0.171311	0.190766	0.156227	0.222729	0.409947	0.279506	0.161612	0.335368	0.243372	0.218211	0.171579	0.200397	0.18273	0.164312	0.263359	0.20652	0.502	0.253344	0.244172	0.241273	0.163218	0.202899	0.28617	0.193489	0.261925	0.218566	0.190133	0.226125	0.167868	0.158818	0.216169	0.188304	0.19576	0.340245	0.199683	0.167158	0.210066	0.223558	0.236002	0.201632	0.277146	0.204852	0.249828	0.210293	0.214476	0.206839
[truncated: 139 more columns]

## Sheet: g) Liver
	HX10T	HX11T	HX12T	HX13T	HX14T	HX15T	HX16T	HX17T	HX18T	HX19T	HX20T	HX21T	HX22T	HX23T	HX25T	HX28T	HX30T	HX33T	HX35T	HX4T	HX5T	HX9T	RK001_C01	RK002_C01	RK003_C01	RK004_C01	RK006_C01	RK006_C02	RK007_C01	RK010_C01	RK012_C01	RK015_C01	RK016_C01	RK019_C01	RK020_C01	RK021_C01	RK022_C01	RK023_C01	RK024_C01	RK025_C01	RK026_C01	RK027_C01	RK029_C01	RK031_C01	RK032_C01	RK033_C01	RK034_C01	RK035_C01	RK036_C01
HX10T	0	0.178981	0.26804	0.701503	0.173571	0.240719	0.442904	0.219753	0.228856	0.238683	0.405798	0.172743	0.351512	0.472833	0.36384	0.192264	0.185126	0.26801	0.208279	0.262823	0.210083	0.191785	0.243824	0.237063	0.266117	0.199125	0.222608	0.213925	0.23864	0.213379	0.29657	0.260375	0.254696	0.196394	0.269912	0.195679	0.239258	0.195344	0.314897	0.206675	0.257489	0.237058	0.246363	0.220755	0.244568	0.394661	0.290798	0.254882	0.211453
HX11T	0.178981	0	0.238501	0.717714	0.18746	0.212692	0.423745	0.249278	0.239645	0.205068	0.390303	0.172858	0.359403	0.433022	0.320659	0.220933	0.178737	0.320933	0.236784	0.25646	0.201094	0.216418	0.269161	0.288472	0.26698	0.233462	0.248699	0.259852	0.270805	0.250612	0.357493	0.294678	0.318425	0.216013	0.324701	0.185418	0.221915	0.196863	0.298074	0.2091	0.23923	0.256281	0.282528	0.228178	0.288015	0.376812	0.272829	0.319653	0.254772
HX12T	0.26804	0.238501	0	0.716311	0.222703	0.277499	0.47422	0.317909	0.310968	0.253741	0.384964	0.235463	0.38161	0.470873	0.313404	0.271646	0.243294	0.39287	0.299243	0.345353	0.276445	0.301817	0.339294	0.331227	0.321547	0.288523	0.307868	0.332107	0.35135	0.305279	0.419876	0.390603	0.36665	0.23427	0.395096	0.246319	0.228958	0.26272	0.349701	0.270983	0.286879	0.33853	0.359915	0.298529	0.333566	0.358155	0.306416	0.390156	0.296635
HX13T	0.701503	0.717714	0.716311	0	0.706498	0.630818	0.724935	0.695106	0.606457	0.716214	0.535685	0.704548	0.518623	0.478282	0.611629	0.637275	0.713815	0.751715	0.59887	0.629204	0.649398	0.623904	0.691127	0.734636	0.637004	0.713296	0.759121	0.782656	0.609105	0.67226	0.678117	0.777216	0.681785	0.735919	0.705025	0.716266	0.628285	0.739579	0.605366	0.649622	0.670148	0.762441	0.741736	0.653298	0.662253	0.616118	0.646153	0.801323	0.64731
HX14T	0.173571	0.18746	0.222703	0.706498	0	0.241004	0.444071	0.244422	0.243547	0.236324	0.444857	0.172098	0.378413	0.495084	0.372085	0.210239	0.194955	0.266373	0.219172	0.305002	0.239442	0.206684	0.255159	0.233574	0.275028	0.209342	0.236651	0.225056	0.248379	0.22656	0.300987	0.263232	0.272101	0.191589	0.273861	0.186802	0.218423	0.203029	0.336858	0.210934	0.277778	0.244963	0.248582	0.226556	0.255009	0.376986	0.307891	0.271915	0.237336
HX15T	0.240719	0.212692	0.277499	0.630818	0.241004	0	0.328303	0.244142	0.198121	0.234072	0.308281	0.253434	0.285597	0.331398	0.239815	0.234331	0.276717	0.392879	0.219098	0.231558	0.201166	0.252146	0.360155	0.364108	0.271666	0.319738	0.340155	0.350914	0.275949	0.30533	0.394295	0.365358	0.360073	0.268435	0.391155	0.272638	0.187145	0.268951	0.260434	0.22824	0.20992	0.306889	0.370996	0.295506	0.347801	0.274306	0.199995	0.398689	0.294742
HX16T	0.442904	0.423745	0.47422	0.724935	0.444071	0.328303	0	0.435305	0.377262	0.428243	0.393292	0.471505	0.457216	0.417805	0.39868	0.459736	0.512022	0.580194	0.429613	0.326277	0.431387	0.450675	0.562572	0.570491	0.466927	0.533233	0.565474	0.567433	0.473908	0.520257	0.567244	0.578765	0.563658	0.49747	0.568492	0.512157	0.412664	0.517262	0.470265	0.440735	0.399695	0.49019	0.589305	0.487217	0.54522	0.423145	0.412216	0.617398	0.488567
HX17T	0.219753	0.249278	0.317909	0.695106	0.244422	0.244142	0.435305	0	0.262451	0.28251	0.432181	0.266926	0.359189	0.481552	0.374357	0.255031	0.273553	0.247743	0.237444	0.321262	0.253592	0.253508	0.305539	0.27685	0.286402	0.25626	0.290921	0.276884	0.257293	0.256948	0.285577	0.25326	0.284913	0.271931	0.294967	0.274174	0.248939	0.255245	0.313658	0.245154	0.28787	0.262803	0.276196	0.265624	0.285831	0.407096	0.288171	0.311133	0.26614
HX18T	0.228856	0.239645	0.310968	0.606457	0.243547	0.198121	0.377262	0.262451	0	0.262637	0.316674	0.241307	0.261428	0.357959	0.280362	0.226124	0.263774	0.347816	0.188039	0.223267	0.219071	0.208071	0.319188	0.330017	0.245133	0.281261	0.315734	0.335443	0.222532	0.278895	0.329966	0.330451	0.316078	0.277824	0.334114	0.272051	0.193936	0.271402	0.253869	0.207979	0.246129	0.301482	0.330169	0.249635	0.295842	0.334197	0.25539	0.372342	0.247429
HX19T	0.238683	0.205068	0.253741	0.716214	0.236324	0.234072	0.428243	0.28251	0.262637	0	0.366133	0.176318	0.395457	0.441112	0.304697	0.241467	0.233617	0.375391	0.269254	0.284114	0.213552	0.286188	0.342033	0.337126	0.280398	0.285448	0.309253	0.312378	0.316763	0.290132	0.414837	0.33726	0.361927	0.191995	0.360731	0.218976	0.209783	0.212961	0.318038	0.237186	0.207388	0.251983	0.339868	0.258024	0.340335	0.345492	0.200291	0.357125	0.28135
HX20T	0.405798	0.390303	0.384964	0.535685	0.444857	0.308281	0.393292	0.432181	0.316674	0.366133	0	0.385031	0.28529	0.255619	0.255112	0.358322	0.399808	0.540272	0.338683	0.313905	0.303229	0.354935	0.442704	0.508673	0.362221	0.432203	0.45879	0.502587	0.377678	0.407991	0.50327	0.527287	0.45442	0.430264	0.498356	0.419773	0.334914	0.443402	0.301501	0.364745	0.298205	0.484528	0.514057	0.383061	0.443986	0.301655	0.309486	0.555354	0.398177
HX21T	0.172743	0.172858	0.235463	0.704548	0.172098	0.253434	0.471505	0.266926	0.241307	0.176318	0.385031	0	0.379867	0.468528	0.329005	0.162373	0.160839	0.297659	0.219204	0.27053	0.189576	0.21681	0.250251	0.254486	0.235252	0.190806	0.212517	0.218924	0.259971	0.205434	0.344089	0.277502	0.275623	0.165783	0.290213	0.139198	0.198411	0.171091	0.280906	0.178442	0.205294	0.218405	0.25408	0.20665	0.260267	0.357964	0.258801	0.278445	0.22335
HX22T	0.351512	0.359403	0.38161	0.518623	0.378413	0.285597	0.457216	0.359189	0.261428	0.395457	0.28529	0.379867	0	0.269421	0.293834	0.326118	0.35823	0.4465	0.262829	0.306905	0.289173	0.278791	0.373514	0.424617	0.328823	0.378255	0.407078	0.446989	0.299958	0.350651	0.391538	0.445501	0.359186	0.395752	0.424532	0.376829	0.292156	0.396706	0.267509	0.307981	0.334527	0.45493	0.431857	0.323509	0.355222	0.347743	0.317124	0.483304	0.351149
HX23T	0.472833	0.433022	0.470873	0.478282	0.495084	0.331398	0.417805	0.481552	0.357959	0.441112	0.255619	0.468528	0.269421	0	0.283491	0.433681	0.480643	0.585983	0.39359	0.348122	0.383208	0.412234	0.526743	0.575318	0.422644	0.517396	0.554521	0.58531	0.443307	0.487318	0.549091	0.592802	0.521883	0.512539	0.555717	0.504174	0.399541	0.511437	0.37606	0.42559	0.380814	0.552441	0.578226	0.457092	0.508707	0.343008	0.357009	0.633839	0.46136
HX25T	0.36384	0.320659	0.313404	0.611629	0.372085	0.239815	0.39868	0.374357	0.280362	0.304697	0.255112	0.329005	0.293834	0.283491	0	0.314154	0.348518	0.498628	0.289845	0.265479	0.270547	0.313469	0.425516	0.453031	0.309261	0.391309	0.435422	0.474307	0.353728	0.371737	0.459254	0.478357	0.42528	0.390182	0.468586	0.355291	0.235152	0.364712	0.284219	0.300235	0.256145	0.432088	0.463781	0.327093	0.397164	0.280091	0.239492	0.52894	0.342191
HX28T	0.192264	0.220933	0.271646	0.637275	0.210239	0.234331	0.459736	0.255031	0.226124	0.241467	0.358322	0.162373	0.326118	0.433681	0.314154	0	0.199068	0.31165	0.170961	0.269739	0.179025	0.190893	0.268528	0.273567	0.218903	0.218821	0.242092	0.266403	0.224702	0.201627	0.303206	0.314791	0.272206	0.210018	0.308606	0.172375	0.177668	0.215652	0.259915	0.166199	0.210091	0.28791	0.281657	0.206231	0.23152	0.325195	0.255556	0.313912	0.205927
HX30T	0.185126	0.178737	0.243294	0.713815	0.194955	0.276717	0.512022	0.273553	0.263774	0.233617	0.399808	0.160839	0.35823	0.480643	0.348518	0.199068	0	0.26429	0.197863	0.299487	0.192409	0.196867	0.190866	0.222215	0.264595	0.156421	0.161554	0.187993	0.226968	0.201979	0.316394	0.235895	0.250934	0.192598	0.26344	0.143287	0.228996	0.15608	0.270809	0.188977	0.246341	0.253096	0.217721	0.187123	0.222588	0.416285	0.300532	0.243478	0.216453
HX33T	0.26801	0.320933	0.39287	0.751715	0.266373	0.392879	0.580194	0.247743	0.347816	0.375391	0.540272	0.297659	0.4465	0.585983	0.498628	0.31165	0.26429	0	0.258177	0.393549	0.329995	0.263147	0.219598	0.160511	0.365985	0.220975	0.232922	0.196165	0.240024	0.247959	0.188786	0.173697	0.191366	0.303364	0.188406	0.264421	0.36331	0.275628	0.378197	0.280633	0.400411	0.301246	0.148999	0.286743	0.200704	0.544249	0.436418	0.172068	0.288971
HX35T	0.208279	0.236784	0.299243	0.59887	0.219172	0.219098	0.429613	0.237444	0.188039	0.269254	0.338683	0.219204	0.262829	0.39359	0.289845	0.170961	0.197863	0.258177	0	0.239418	0.189006	0.15126	0.224021	0.23135	0.214514	0.211986	0.241929	0.250848	0.146467	0.208238	0.247321	0.268204	0.223637	0.246527	0.246003	0.203874	0.180401	0.225819	0.219092	0.167496	0.247218	0.281643	0.239104	0.190398	0.189429	0.345828	0.250617	0.289769	0.188782
HX4T	0.262823	0.25646	0.345353	0.629204	0.305002	0.231558	0.326277	0.321262	0.223267	0.284114	0.313905	0.27053	0.306905	0.348122	0.265479	0.269739	0.299487	0.393549	0.239418	0	0.24195	0.22993	0.357963	0.390112	0.286908	0.326642	0.380903	0.400288	0.280557	0.326262	0.365489	0.414344	0.341551	0.357027	0.374377	0.31474	0.255069	0.333387	0.290136	0.256648	0.270792	0.354711	0.381108	0.28743	0.333099	0.367386	0.306279	0.432055	0.29656
HX5T	0.210083	0.201094	0.276445	0.649398	0.239442	0.201166	0.431387	0.253592	0.219071	0.213552	0.303229	0.189576	0.289173	0.383208	0.270547	0.179025	0.192409	0.329995	0.189006	0.24195	0	0.186444	0.252969	0.301418	0.223322	0.217878	0.251699	0.292328	0.230119	0.213922	0.333773	0.312292	0.283249	0.229063	0.312247	0.203334	0.187237	0.211747	0.209868	0.181374	0.179208	0.276759	0.299154	0.204428	0.255887	0.339194	0.236243	0.340955	0.238534
HX9T	0.191785	0.216418	0.301817	0.623904	0.206684	0.252146	0.450675	0.253508	0.208071	0.286188	0.354935	0.21681	0.278791	0.412234	0.313469	0.190893	0.196867	0.263147	0.15126	0.22993	0.186444	0	0.215433	0.24686	0.240122	0.204374	0.245021	0.260516	0.169453	0.196486	0.234719	0.288892	0.205785	0.255883	0.245677	0.209336	0.217301	0.246461	0.245838	0.1719	0.2576	0.302715	0.246688	0.193478	0.188775	0.39231	0.301501	0.298453	0.198768
RK001_C01	0.243824	0.269161	0.339294	0.691127	0.255159	0.360155	0.562572	0.305539	0.319188	0.342033	0.442704	0.250251	0.373514	0.526743	0.425516	0.268528	0.190866	0.219598	0.224021	0.357963	0.252969	0.215433	0	0.182331	0.310133	0.173509	0.150152	0.184429	0.194992	0.180265	0.249638	0.219309	0.195446	0.265148	0.214372	0.215217	0.320546	0.238144	0.273359	0.231997	0.331957	0.320206	0.194421	0.220255	0.184314	0.482969	0.390134	0.23542	0.250429
RK002_C01	0.237063	0.288472	0.331227	0.734636	0.233574	0.364108	0.570491	0.27685	0.330017	0.337126	0.508673	0.254486	0.424617	0.575318	0.453031	0.273567	0.222215	0.160511	0.23135	0.390112	0.301418	0.24686	0.182331	0	0.327448	0.191186	0.190791	0.161988	0.221009	0.210732	0.198741	0.1712	0.180073	0.248919	0.180475	0.216456	0.304539	0.225859	0.351436	0.242796	0.346778	0.294327	0.15151	0.244724	0.161495	0.480784	0.387521	0.153671	0.247882
RK003_C01	0.266117	0.26698	0.321547	0.637004	0.275028	0.271666	0.466927	0.286402	0.245133	0.280398	0.362221	0.235252	0.328823	0.422644	0.309261	0.218903	0.264595	0.365985	0.214514	0.286908	0.223322	0.240122	0.310133	0.327448	0	0.266754	0.317471	0.343814	0.243305	0.259736	0.340115	0.345266	0.307797	0.274257	0.310731	0.263998	0.225193	0.252367	0.267712	0.21714	0.257418	0.312795	0.32662	0.226324	0.285849	0.367694	0.263595	0.388741	0.238846
RK004_C01	0.199125	0.233462	0.288523	0.713296	0.209342	0.319738	0.533233	0.25626	0.281261	0.285448	0.432203	0.190806	0.378255	0.517396	0.391309	0.218821	0.156421	0.220975	0.211986	0.326642	0.217878	0.204374	0.173509	0.191186	0.266754	0	0.137021	0.174258	0.197007	0.17991	0.263227	0.212688	0.211921	0.226947	0.228329	0.156288	0.255767	0.166779	0.285286	0.191452	0.263538	0.268267	0.173844	0.183168	0.194855	0.427974	0.340969	0.219789	0.198368
RK006_C01	0.222608	0.248699	0.307868	0.759121	0.236651	0.340155	0.565474	0.290921	0.315734	0.309253	0.45879	0.212517	0.407078	0.554521	0.435422	0.242092	0.161554	0.232922	0.241929	0.380903	0.251699	0.245021	0.150152	0.190791	0.317471	0.137021	0	0.124301	0.24136	0.189755	0.305586	0.202829	0.233098	0.218212	0.260686	0.171259	0.3019	0.177526	0.291983	0.225881	0.310521	0.273398	0.185319	0.245335	0.229854	0.462909	0.364072	0.197394	0.241133
RK006_C02	0.213925	0.259852	0.332107	0.782656	0.225056	0.350914	0.567433	0.276884	0.335443	0.312378	0.502587	0.218924	0.446989	0.58531	0.474307	0.266403	0.187993	0.196165	0.250848	0.400288	0.292328	0.260516	0.184429	0.161988	0.343814	0.174258	0.124301	0	0.244425	0.20988	0.274395	0.17204	0.226845	0.221921	0.243675	0.18758	0.316629	0.195595	0.351588	0.245244	0.329984	0.258911	0.165666	0.267552	0.224751	0.480262	0.384805	0.137193	0.248762
RK007_C01	0.23864	0.270805	0.35135	0.609105	0.248379	0.275949	0.473908	0.257293	0.222532	0.316763	0.377678	0.259971	0.299958	0.443307	0.353728	0.224702	0.226968	0.240024	0.146467	0.280557	0.230119	0.169453	0.194992	0.221009	0.243305	0.197007	0.24136	0.244425	0	0.201927	0.215238	0.250225	0.182992	0.280406	0.224942	0.235905	0.240226	0.254476	0.224319	0.176955	0.278281	0.308334	0.214201	0.189097	0.17507	0.404083	0.307016	0.282448	0.198073
RK010_C01	0.213379	0.250612	0.305279	0.67226	0.22656	0.30533	0.520257	0.256948	0.278895	0.290132	0.407991	0.205434	0.350651	0.487318	0.371737	0.201627	0.201979	0.247959	0.208238	0.326262	0.213922	0.196486	0.180265	0.210732	0.259736	0.17991	0.189755	0.20988	0.201927	0	0.264033	0.235146	0.210223	0.235179	0.231179	0.200524	0.262289	0.199501	0.278766	0.194892	0.27422	0.276419	0.209288	0.210408	0.200621	0.433848	0.327837	0.267415	0.209478
RK012_C01	0.29657	0.357493	0.419876	0.678117	0.300987	0.394295	0.567244	0.285577	0.329966	0.414837	0.50327	0.344089	0.391538	0.549091	0.459254	0.303206	0.316394	0.188786	0.247321	0.365489	0.333773	0.234719	0.249638	0.198741	0.340115	0.263227	0.305586	0.274395	0.215238	0.264033	0	0.257135	0.165246	0.356404	0.21286	0.316011	0.333276	0.343466	0.350945	0.273911	0.391847	0.37972	0.216583	0.264479	0.162828	0.504465	0.431664	0.243972	0.283053
RK015_C01	0.260375	0.294678	0.390603	0.777216	0.263232	0.365358	0.578765	0.25326	0.330451	0.33726	0.527287	0.277502	0.445501	0.592802	0.478357	0.314791	0.235895	0.173697	0.268204	0.414344	0.312292	0.288892	0.219309	0.1712	0.345266	0.212688	0.202829	0.17204	0.250225	0.235146	0.257135	0	0.230851	0.274793	0.212235	0.243038	0.339443	0.209365	0.35055	0.276048	0.362848	0.271405	0.16412	0.267252	0.247131	0.52586	0.382747	0.184203	0.273744
RK016_C01	0.254696	0.318425	0.36665	0.681785	0.272101	0.360073	0.563658	0.284913	0.316078	0.361927	0.45442	0.275623	0.359186	0.521883	0.42528	0.272206	0.250934	0.191366	0.223637	0.341551	0.283249	0.205785	0.195446	0.180073	0.307797	0.211921	0.233098	0.226845	0.182992	0.210223	0.165246	0.230851	0	0.292788	0.208604	0.258909	0.303742	0.286922	0.302921	0.232997	0.352391	0.345436	0.179303	0.234751	0.150412	0.474751	0.389308	0.23291	0.242649
RK019_C01	0.196394	0.216013	0.23427	0.735919	0.191589	0.268435	0.49747	0.271931	0.277824	0.191995	0.430264	0.165783	0.395752	0.512539	0.390182	0.210018	0.192598	0.303364	0.246527	0.357027	0.229063	0.255883	0.265148	0.248919	0.274257	0.226947	0.218212	0.221921	0.280406	0.235179	0.356404	0.274793	0.292788	0	0.307568	0.174191	0.234748	0.179812	0.319423	0.209767	0.245837	0.212192	0.269787	0.240671	0.271464	0.363825	0.26477	0.273204	0.236007
RK020_C01	0.269912	0.324701	0.395096	0.705025	0.273861	0.391155	0.568492	0.294967	0.334114	0.360731	0.498356	0.290213	0.424532	0.555717	0.468586	0.308606	0.26344	0.188406	0.246003	0.374377	0.312247	0.245677	0.214372	0.180475	0.310731	0.228329	0.260686	0.243675	0.224942	0.231179	0.21286	0.212235	0.208604	0.307568	0	0.272747	0.3413	0.266576	0.349327	0.273083	0.371911	0.310884	0.182861	0.241935	0.194366	0.530357	0.408686	0.22453	0.276037
RK021_C01	0.195679	0.185418	0.246319	0.716266	0.186802	0.272638	0.512157	0.274174	0.272051	0.218976	0.419773	0.139198	0.376829	0.504174	0.355291	0.172375	0.143287	0.264421	0.203874	0.31474	0.203334	0.209336	0.215217	0.216456	0.263998	0.156288	0.171259	0.18758	0.235905	0.200524	0.316011	0.243038	0.258909	0.174191	0.272747	0	0.199829	0.152625	0.278724	0.168006	0.241198	0.234487	0.210842	0.194942	0.226381	0.386778	0.285745	0.239099	0.2263
RK022_C01	0.239258	0.221915	0.228958	0.628285	0.218423	0.187145	0.412664	0.248939	0.193936	0.209783	0.334914	0.198411	0.292156	0.399541	0.235152	0.177668	0.228996	0.36331	0.180401	0.255069	0.187237	0.217301	0.320546	0.304539	0.225193	0.255767	0.3019	0.316629	0.240226	0.262289	0.333276	0.339443	0.303742	0.234748	0.3413	0.199829	0	0.217424	0.237875	0.173285	0.191261	0.284484	0.322287	0.219081	0.269822	0.286743	0.199148	0.356782	0.233213
RK023_C01	0.195344	0.196863	0.26272	0.739579	0.203029	0.268951	0.517262	0.255245	0.271402	0.212961	0.443402	0.171091	0.396706	0.511437	0.364712	0.215652	0.15608	0.275628	0.225819	0.333387	0.211747	0.246461	0.238144	0.225859	0.252367	0.166779	0.177526	0.195595	0.254476	0.199501	0.343466	0.209365	0.286922	0.179812	0.266576	0.152625	0.217424	0	0.293713	0.202097	0.247669	0.21042	0.216961	0.202763	0.26506	0.411277	0.269236	0.246408	0.210467
RK024_C01	0.314897	0.298074	0.349701	0.605366	0.336858	0.260434	0.470265	0.313658	0.253869	0.318038	0.301501	0.280906	0.267509	0.37606	0.284219	0.259915	0.270809	0.378197	0.219092	0.290136	0.209868	0.245838	0.273359	0.351436	0.267712	0.285286	0.291983	0.351588	0.224319	0.278766	0.350945	0.35055	0.302921	0.319423	0.349327	0.278724	0.237875	0.293713	0	0.228214	0.253264	0.371813	0.355308	0.267342	0.294893	0.359122	0.264793	0.404139	0.283116
RK025_C01	0.206675	0.2091	0.270983	0.649622	0.210934	0.22824	0.440735	0.245154	0.207979	0.237186	0.364745	0.178442	0.307981	0.42559	0.300235	0.166199	0.188977	0.280633	0.167496	0.256648	0.181374	0.1719	0.231997	0.242796	0.21714	0.191452	0.225881	0.245244	0.176955	0.194892	0.273911	0.276048	0.232997	0.209767	0.273083	0.168006	0.173285	0.202097	0.228214	0	0.213182	0.269281	0.242622	0.185416	0.209917	0.338962	0.245409	0.297031	0.185662
RK026_C01	0.257489	0.23923	0.286879	0.670148	0.277778	0.20992	0.399695	0.28787	0.246129	0.207388	0.298205	0.205294	0.334527	0.380814	0.256145	0.210091	0.246341	0.400411	0.247218	0.270792	0.179208	0.2576	0.331957	0.346778	0.257418	0.263538	0.310521	0.329984	0.278281	0.27422	0.391847	0.362848	0.352391	0.245837	0.371911	0.241198	0.191261	0.247669	0.253264	0.213182	0	0.302741	0.355792	0.237938	0.314877	0.303986	0.209329	0.383163	0.264248
RK027_C01	0.237058	0.256281	0.33853	0.762441	0.244963	0.306889	0.49019	0.262803	0.301482	0.251983	0.484528	0.218405	0.45493	0.552441	0.432088	0.28791	0.253096	0.301246	0.281643	0.354711	0.276759	0.302715	0.320206	0.294327	0.312795	0.268267	0.273398	0.258911	0.308334	0.276419	0.37972	0.271405	0.345436	0.212192	0.310884	0.234487	0.284484	0.21042	0.371813	0.269281	0.302741	0	0.281431	0.286681	0.328162	0.457203	0.32277	0.30189	0.286221
RK029_C01	0.246363	0.282528	0.359915	0.741736	0.248582	0.370996	0.589305	0.276196	0.330169	0.339868	0.514057	0.25408	0.431857	0.578226	0.463781	0.281657	0.217721	0.148999	0.239104	0.381108	0.299154	0.246688	0.194421	0.15151	0.32662	0.173844	0.185319	0.165666	0.214201	0.209288	0.216583	0.16412	0.179303	0.269787	0.182861	0.210842	0.322287	0.216961	0.355308	0.242622	0.355792	0.281431	0	0.237716	0.183163	0.50039	0.399113	0.177367	0.255634
RK031_C01	0.220755	0.228178	0.298529	0.653298	0.226556	0.295506	0.487217	0.265624	0.249635	0.258024	0.383061	0.20665	0.323509	0.457092	0.327093	0.206231	0.187123	0.286743	0.190398	0.28743	0.204428	0.193478	0.220255	0.244724	0.226324	0.183168	0.245335	0.267552	0.189097	0.210408	0.264479	0.267252	0.234751	0.240671	0.241935	0.194942	0.219081	0.202763	0.267342	0.185416	0.237938	0.286681	0.237716	0	0.213491	0.41294	0.288715	0.309267	0.215956
RK032_C01	0.244568	0.288015	0.333566	0.662253	0.255009	0.347801	0.54522	0.285831	0.295842	0.340335	0.443986	0.260267	0.355222	0.508707	0.397164	0.23152	0.222588	0.200704	0.189429	0.333099	0.255887	0.188775	0.184314	0.161495	0.285849	0.194855	0.229854	0.224751	0.17507	0.200621	0.162828	0.247131	0.150412	0.271464	0.194366	0.226381	0.269822	0.26506	0.294893	0.209917	0.314877	0.328162	0.183163	0.213491	0	0.442769	0.37463	0.221712	0.204567
RK033_C01	0.394661	0.376812	0.358155	0.616118	0.376986	0.274306	0.423145	0.407096	0.334197	0.345492	0.301655	0.357964	0.347743	0.343008	0.280091	0.325195	0.416285	0.544249	0.345828	0.367386	0.339194	0.39231	0.482969	0.480784	0.367694	0.427974	0.462909	0.480262	0.404083	0.433848	0.504465	0.52586	0.474751	0.363825	0.530357	0.386778	0.286743	0.411277	0.359122	0.338962	0.303986	0.457203	0.50039	0.41294	0.442769	0	0.265077	0.523159	0.385634
RK034_C01	0.290798	0.272829	0.306416	0.646153	0.307891	0.199995	0.412216	0.288171	0.25539	0.200291	0.309486	0.258801	0.317124	0.357009	0.239492	0.255556	0.300532	0.436418	0.250617	0.306279	0.236243	0.301501	0.390134	0.387521	0.263595	0.340969	0.364072	0.384805	0.307016	0.327837	0.431664	0.382747	0.389308	0.26477	0.408686	0.285745	0.199148	0.269236	0.264793	0.245409	0.209329	0.32277	0.399113	0.288715	0.37463	0.265077	0	0.426758	0.288693
RK035_C01	0.254882	0.319653	0.390156	0.801323	0.271915	0.398689	0.617398	0.311133	0.372342	0.357125	0.555354	0.278445	0.483304	0.633839	0.52894	0.313912	0.243478	0.172068	0.289769	0.432055	0.340955	0.298453	0.23542	0.153671	0.388741	0.219789	0.197394	0.137193	0.282448	0.267415	0.243972	0.184203	0.23291	0.273204	0.22453	0.239099	0.356782	0.246408	0.404139	0.297031	0.383163	0.30189	0.177367	0.309267	0.221712	0.523159	0.426758	0	0.301521
RK036_C01	0.211453	0.254772	0.296635	0.64731	0.237336	0.294742	0.488567	0.26614	0.247429	0.28135	0.398177	0.22335	0.351149	0.46136	0.342191	0.205927	0.216453	0.288971	0.188782	0.29656	0.238534	0.198768	0.250429	0.247882	0.238846	0.198368	0.241133	0.248762	0.198073	0.209478	0.283053	0.273744	0.242649	0.236007	0.276037	0.2263	0.233213	0.210467	0.283116	0.185662	0.264248	0.286221	0.255634	0.215956	0.204567	0.385634	0.288693	0.301521	0
RK037_C01	0.288047	0.286764	0.328531	0.571234	0.30956	0.241874	0.448839	0.311452	0.236361	0.297854	0.266387	0.26084	0.234709	0.32541	0.237045	0.227899	0.273795	0.393033	0.212164	0.265392	0.18939	0.234956	0.305373	0.356654	0.248092	0.276088	0.325285	0.372872	0.242469	0.27207	0.361759	0.37349	0.312929	0.312285	0.366499	0.266602	0.222671	0.289051	0.191376	0.219306	0.236328	0.367365	0.362006	0.248358	0.305141	0.30645	0.230903	0.410653	0.267434
RK041_C01	0.194912	0.241181	0.294508	0.757429	0.205217	0.323469	0.551514	0.267209	0.312208	0.265987	0.488754	0.193683	0.42639	0.564741	0.446798	0.230048	0.179224	0.222642	0.235841	0.376227	0.261403	0.237263	0.230272	0.179127	0.317211	0.161963	0.160798	0.129725	0.24391	0.215749	0.29581	0.203027	0.246992	0.1697	0.25128	0.165599	0.275718	0.173232	0.344255	0.228903	0.292631	0.235066	0.187879	0.245889	0.235618	0.433543	0.337068	0.163442	0.232105
RK042_C01	0.267902	0.261109	0.353042	0.647719	0.280873	0.249695	0.462294	0.261851	0.22739	0.247279	0.375932	0.243533	0.318148	0.431479	0.313448	0.246756	0.259714	0.336684	0.225003	0.279887	0.220297	0.240553	0.293976	0.322917	0.235123	0.274301	0.310444	0.339269	0.2347	0.254279	0.338654	0.299795	0.30952	0.280462	0.289408	0.261217	0.224358	0.242716	0.240203	0.223281	0.242961	0.27735	0.308337	0.222413	0.289996	0.398879	0.260728	0.372954	0.262537
RK046_C01	0.335899	0.39712	0.451761	0.726792	0.335314	0.44573	0.611739	0.299688	0.389949	0.455582	0.559337	0.378964	0.460229	0.614552	0.540763	0.365605	0.343179	0.167411	0.304814	0.436412	0.393052	0.304786	0.264203	0.198598	0.390536	0.30045	0.311753	0.283906	0.264973	0.283904	0.178171	0.233438	0.199825	0.374513	0.215707	0.349324	0.407441	0.363489	0.409506	0.335792	0.45469	0.380177	0.22257	0.332002	0.214341	0.577844	0.484613	0.244273	0.332164
RK046_C02	0.294	0.349407	0.425546	0.756471	0.299001	0.422449	0.617984	0.295987	0.37404	0.413599	0.557848	0.327029	0.457168	0.602241	0.52341	0.354902	0.28324	0.12689	0.292729	0.416865	0.356929	0.287593	0.21896	0.154035	0.371281	0.241521	0.249904	0.214547	0.25249	0.271399	0.182992	0.177839	0.188474	0.33566	0.184548	0.297413	0.394112	0.291744	0.381493	0.310389	0.431593	0.334432	0.158595	0.293651	0.213404	0.574517	0.454292	0.186922	0.306327
RK047_C01	0.252771	0.296532	0.368567	0.730696	0.257678	0.378564	0.563375	0.301984	0.335405	0.364868	0.494635	0.269726	0.443297	0.569338	0.478213	0.293803	0.242009	0.173863	0.244898	0.37609	0.309778	0.249958	0.205433	0.15299	0.337146	0.206364	0.225671	0.191798	0.219177	0.246034	0.213127	0.224938	0.202749	0.291765	0.198433	0.244526	0.335721	0.260647	0.37409	0.268734	0.36261	0.297183	0.172432	0.253706	0.182539	0.50601	0.423885	0.176667	0.26908
RK048_C01	0.24808	0.307781	0.350666	0.789653	0.246441	0.391637	0.574754	0.332245	0.363704	0.333567	0.551636	0.267671	0.499442	0.635097	0.527072	0.306612	0.26029	0.22755	0.300439	0.434645	0.357101	0.308333	0.280678	0.180775	0.387489	0.249379	0.24188	0.175611	0.299528	0.296547	0.28575	0.246269	0.282412	0.236672	0.262224	0.248099	0.347164	0.263794	0.444401	0.298135	0.383895	0.292916	0.218185	0.316009	0.246312	0.498969	0.41219	0.157042	0.298437
RK050_C01	0.198232	0.237219	0.286254	0.696003	0.221737	0.309523	0.52415	0.247313	0.267744	0.272343	0.427806	0.200545	0.366978	0.504493	0.379216	0.2049	0.170082	0.20805	0.188289	0.329045	0.232003	0.194273	0.188684	0.153223	0.263891	0.139595	0.171446	0.172083	0.175466	0.178151	0.21938	0.199089	0.169516	0.211932	0.209592	0.163687	0.2373	0.193582	0.290735	0.176503	0.270409	0.265358	0.164331	0.190309	0.151234	0.418289	0.324972	0.207708	0.193561
RK051_C01	0.176215	0.216786	0.284671	0.654358	0.198034	0.250744	0.473105	0.218518	0.220087	0.25063	0.387739	0.181996	0.320417	0.459736	0.336615	0.137771	0.177529	0.256947	0.146174	0.26725	0.184648	0.169232	0.230683	0.218136	0.2232	0.166872	0.211353	0.227154	0.168991	0.17086	0.247269	0.252112	0.211313	0.213837	0.247711	0.168314	0.182771	0.190919	0.254218	0.154648	0.226766	0.254343	0.21912	0.168596	0.186853	0.35719	0.272119	0.272941	0.176314
RK054_C01	0.280064	0.274693	0.348584	0.705875	0.298251	0.302043	0.520306	0.320261	0.30831	0.284155	0.402044	0.236345	0.388348	0.470981	0.371564	0.242054	0.260404	0.345736	0.263937	0.327953	0.237605	0.258319	0.296204	0.330065	0.280637	0.276491	0.275556	0.317257	0.278064	0.243067	0.367164	0.333935	0.303398	0.254764	0.33853	0.240551	0.286424	0.262536	0.299303	0.243473	0.291529	0.2355	0.307401	0.263719	0.288446	0.429587	0.317606	0.373418	0.281961
RK056_C01	0.309855	0.300256	0.325605	0.727464	0.3339	0.363082	0.552133	0.37266	0.356801	0.269582	0.437541	0.268568	0.454177	0.535862	0.419575	0.302951	0.292981	0.385797	0.336758	0.385752	0.309746	0.333222	0.348433	0.3629	0.331662	0.324688	0.333401	0.350148	0.357515	0.338284	0.425311	0.390912	0.376427	0.260563	0.384463	0.29244	0.326679	0.303769	0.374836	0.312946	0.31644	0.303545	0.35932	0.321918	0.353435	0.453348	0.351431	0.376997	0.334706
RK063_C01	0.228491	0.248508	0.289263	0.659402	0.215918	0.228002	0.434141	0.270848	0.222759	0.256068	0.380599	0.203706	0.341681	0.435828	0.316535	0.161027	0.257801	0.346901	0.219042	0.272446	0.237158	0.234332	0.331847	0.3148	0.25511	0.26887	0.310177	0.312074	0.256311	0.256464	0.341359	0.345658	0.312141	0.246225	0.345459	0.236136	0.189835	0.254725	0.300536	0.209542	0.244196	0.290915	0.328364	0.250472	0.286363	0.323256	0.267955	0.368437	0.24918
RK067_C01	0.254728	0.295619	0.329614	0.737521	0.256577	0.384223	0.595138	0.331161	0.34414	0.342495	0.484348	0.243711	0.435522	0.575075	0.459906	0.266026	0.198302	0.212108	0.256637	0.396069	0.287651	0.250253	0.191088	0.159721	0.344647	0.174519	0.166854	0.173941	0.25048	0.223673	0.24297	0.232863	0.208696	0.247252	0.237288	0.201117	0.319844	0.244902	0.339989	0.249033	0.334103	0.319368	0.188037	0.265471	0.171076	0.476841	0.409232	0.179798	0.254625
RK068_C01	0.500342	0.471543	0.451058	0.495349	0.525929	0.391081	0.49508	0.504609	0.399434	0.440177	0.255784	0.454645	0.308148	0.239263	0.298646	0.429518	0.471116	0.604254	0.405421	0.413273	0.387521	0.447043	0.507692	0.566971	0.424401	0.496487	0.532692	0.583419	0.446352	0.491817	0.56266	0.586453	0.523668	0.501406	0.576454	0.485119	0.38407	0.507098	0.349423	0.418681	0.365529	0.563728	0.582357	0.442987	0.500506	0.348595	0.353336	0.627314	0.456147
RK069_C01	0.538606	0.527451	0.501576	0.399709	0.544021	0.427095	0.518748	0.534193	0.44396	0.492667	0.304362	0.505699	0.347548	0.239861	0.347352	0.46324	0.550782	0.639426	0.446051	0.465479	0.454355	0.486253	0.581552	0.602097	0.464089	0.554615	0.594092	0.621443	0.489972	0.535023	0.585512	0.645145	0.54586	0.542532	0.612904	0.536541	0.41943	0.558282	0.439611	0.463963	0.433145	0.596742	0.615207	0.502427	0.534964	0.343539	0.39955	0.673854	0.497687
RK075_C01	0.196482	0.218515	0.275148	0.704519	0.195855	0.281637	0.503196	0.239139	0.250158	0.235947	0.40974	0.177747	0.355308	0.483597	0.342656	0.208218	0.165446	0.249986	0.193831	0.299771	0.201297	0.197779	0.22241	0.215247	0.258313	0.145229	0.189708	0.208615	0.206848	0.185733	0.279696	0.223241	0.218108	0.209434	0.237808	0.161711	0.203698	0.169982	0.262267	0.182827	0.238583	0.24629	0.212257	0.187745	0.206188	0.392711	0.284742	0.247892	0.204875
RK079_C01	0.236873	0.270114	0.336525	0.710942	0.23079	0.348582	0.554241	0.2916	0.316523	0.310684	0.466297	0.246928	0.421449	0.556076	0.458099	0.265973	0.214361	0.194567	0.243744	0.388374	0.28067	0.239924	0.173381	0.15428	0.320876	0.221794	0.201189	0.17808	0.228807	0.216632	0.244915	0.198138	0.213963	0.225941	0.192633	0.220038	0.313279	0.232093	0.351204	0.243838	0.342396	0.274925	0.19144	0.252766	0.186075	0.486526	0.370789	0.188953	0.254626
RK083_C01	0.233647	0.268212	0.345715	0.645874	0.246304	0.295334	0.497971	0.230444	0.249069	0.298736	0.398935	0.24002	0.317701	0.4695	0.359381	0.221937	0.228661	0.220069	0.161966	0.292044	0.21876	0.165248	0.212195	0.221364	0.251974	0.198522	0.228295	0.239022	0.148615	0.19311	0.207079	0.218388	0.182443	0.261103	0.227039	0.220116	0.229103	0.235843	0.24002	0.174734	0.285822	0.296397	0.211064	0.195188	0.182581	0.414568	0.313841	0.269181	0.204938
RK084_C01	0.281524	0.331447	0.39323	0.724561	0.290829	0.404389	0.601504	0.294347	0.35188	0.381359	0.516906	0.303887	0.419092	0.568161	0.473882	0.292504	0.264156	0.163912	0.250931	0.379379	0.319185	0.255193	0.223532	0.154449	0.349237	0.207869	0.249872	0.230549	0.23027	0.246213	0.1587	0.220603	0.160664	0.307816	0.201176	0.264799	0.340228	0.291432	0.359373	0.270279	0.379259	0.351328	0.171459	0.261767	0.15336	0.501711	0.431336	0.205748	0.268901
RK086_C01	0.199808	0.261731	0.337326	0.712627	0.193099	0.330153	0.536532	0.238765	0.28223	0.303211	0.494512	0.208491	0.414262	0.553319	0.440578	0.226274	0.208262	0.15583	0.209539	0.343121	0.270155	0.216851	0.223122	0.158495	0.303885	0.177885	0.21529	0.180507	0.203792	0.212885	0.204904	0.194589	0.193492	0.24147	0.180444	0.193889	0.268548	0.21974	0.349655	0.228309	0.317875	0.246822	0.147447	0.225461	0.180912	0.458241	0.368086	0.178024	0.241907
RK089_C01	0.236698	0.264123	0.324906	0.686279	0.232717	0.322713	0.520546	0.296581	0.258912	0.301127	0.443636	0.224269	0.380318	0.495803	0.38752	0.246532	0.225504	0.258864	0.217535	0.295753	0.260503	0.206779	0.249688	0.244935	0.208199	0.208559	0.27126	0.263063	0.219466	0.232475	0.27144	0.265413	0.246624	0.269388	0.238422	0.232927	0.256338	0.227044	0.322723	0.218751	0.293945	0.28269	0.234317	0.206039	0.22142	0.453023	0.342226	0.290906	0.235781
RK092_C01	0.236433	0.298472	0.376061	0.70357	0.241896	0.356738	0.548195	0.257786	0.303437	0.347228	0.486249	0.264722	0.397607	0.54318	0.463953	0.269425	0.245883	0.143969	0.225394	0.357006	0.289876	0.21846	0.178147	0.160374	0.316014	0.196292	0.208079	0.179258	0.186745	0.186248	0.185817	0.186108	0.166465	0.275865	0.166193	0.236306	0.321309	0.253083	0.326912	0.23734	0.350722	0.287545	0.143488	0.234198	0.168689	0.490168	0.391479	0.191307	0.250776
RK098_C01	0.280777	0.306722	0.363577	0.562928	0.300348	0.261308	0.453083	0.296234	0.223245	0.333496	0.312139	0.294364	0.216269	0.359546	0.284693	0.247787	0.273105	0.331211	0.175892	0.265496	0.242514	0.214134	0.306957	0.321124	0.261822	0.279366	0.324949	0.34637	0.193769	0.265488	0.294401	0.351486	0.257147	0.320247	0.313263	0.280076	0.221055	0.304017	0.220862	0.21507	0.29307	0.358481	0.312878	0.243066	0.260553	0.318422	0.273755	0.383185	0.26152
RK099_C01	0.221501	0.239382	0.299929	0.600022	0.242324	0.228938	0.451645	0.259294	0.203311	0.254984	0.321653	0.215126	0.271521	0.39512	0.277649	0.172997	0.216147	0.316031	0.15149	0.24946	0.179258	0.184718	0.277607	0.286188	0.206916	0.235238	0.270245	0.287534	0.189469	0.220556	0.294777	0.321008	0.255941	0.245599	0.306081	0.203462	0.167247	0.241235	0.22103	0.176494	0.229928	0.303817	0.287198	0.191656	0.242439	0.320284	0.231473	0.331859	0.218242
RK100_C01	0.258709	0.291578	0.345071	0.605174	0.241526	0.26572	0.445811	0.261046	0.211405	0.322432	0.382081	0.27224	0.280455	0.421598	0.323933	0.223179	0.263267	0.276213	0.149438	0.283292	0.258478	0.200522	0.272155	0.24389	0.269784	0.23753	0.282865	0.27583	0.171533	0.24072	0.242341	0.279234	0.231563	0.284263	0.268579	0.244258	0.204533	0.277297	0.250404	0.201142	0.285394	0.313617	0.258154	0.233442	0.203217	0.344056	0.298481	0.305273	0.212704
RK106_C01	0.232138	0.262175	0.333366	0.771599	0.221409	0.346409	0.568722	0.268055	0.327724	0.308753	0.519284	0.236009	0.44193	0.581995	0.474876	0.27094	0.203312	0.167562	0.244073	0.399131	0.295721	0.261415	0.214644	0.143617	0.349879	0.179325	0.172352	0.124551	0.240778	0.230179	0.249286	0.152849	0.225408	0.230614	0.21783	0.190375	0.302902	0.191128	0.363497	0.249065	0.332131	0.245434	0.142765	0.264845	0.208104	0.480295	0.37986	0.139152	0.256999
RK107_C01	0.340022	0.403513	0.465148	0.646985	0.346757	0.397201	0.543628	0.333331	0.3282	0.446601	0.487758	0.389565	0.385364	0.532103	0.465494	0.343142	0.355686	0.23038	0.248587	0.379853	0.356811	0.272983	0.279924	0.230929	0.360479	0.338527	0.351054	0.325399	0.220658	0.309229	0.174318	0.300861	0.21486	0.38293	0.210076	0.368567	0.353362	0.391632	0.344955	0.305989	0.410565	0.39062	0.274167	0.317605	0.20212	0.511391	0.431798	0.273464	0.302815
RK108_C01	0.205243	0.211502	0.234123	0.699298	0.20968	0.218064	0.453035	0.239022	0.257151	0.190414	0.371199	0.173492	0.353611	0.444656	0.311427	0.178489	0.208935	0.336401	0.222854	0.305082	0.177452	0.245232	0.289467	0.282284	0.252278	0.221076	0.245831	0.262232	0.269721	0.236462	0.342253	0.309862	0.297623	0.174737	0.332545	0.175608	0.172303	0.187553	0.25995	0.187018	0.181092	0.245391	0.29231	0.237182	0.269543	0.30404	0.227061	0.313751	0.242104
RK109_C01	0.197511	0.217766	0.270287	0.685122	0.212504	0.24381	0.449743	0.271532	0.250211	0.213472	0.375111	0.164478	0.359445	0.452946	0.329805	0.192199	0.207377	0.338355	0.23063	0.284164	0.205832	0.231494	0.295869	0.296476	0.263522	0.232916	0.265939	0.27297	0.266345	0.252156	0.344077	0.329702	0.299779	0.204721	0.341193	0.185308	0.195841	0.214791	0.294924	0.184384	0.223762	0.260887	0.301644	0.223822	0.281823	0.32419	0.260385	0.329337	0.235384
RK126_C01	0.353714	0.330871	0.40435	0.762459	0.348871	0.383417	0.543286	0.396247	0.361922	0.313921	0.483678	0.312849	0.489992	0.546419	0.43368	0.384992	0.331832	0.389766	0.357437	0.362957	0.349419	0.356135	0.38774	0.381577	0.285827	0.336807	0.383336	0.395633	0.362762	0.371273	0.443008	0.378807	0.40234	0.366482	0.36243	0.335837	0.347662	0.29314	0.410811	0.347353	0.354283	0.337202	0.355747	0.321005	0.3858	0.502613	0.384802	0.420936	0.356207
RK130_C01	0.320498	0.283669	0.29518	0.565705	0.319305	0.242057	0.421544	0.328225	0.254862	0.278767	0.260212	0.271243	0.270892	0.319087	0.237692	0.23703	0.296276	0.41238	0.237601	0.287899	0.228509	0.268509	0.357216	0.372265	0.263029	0.317319	0.3499	0.374487	0.289372	0.298227	0.402562	0.414827	0.359442	0.305466	0.398686	0.275121	0.213184	0.308414	0.259107	0.238275	0.239835	0.37074	0.378001	0.295139	0.327198	0.270391	0.248676	0.42571	0.285295
RK133_C01	0.209627	0.246172	0.320447	0.722412	0.222318	0.300216	0.507803	0.22842	0.279533	0.282688	0.465821	0.221374	0.382173	0.507532	0.382377	0.245943	0.206787	0.224211	0.203678	0.332396	0.241228	0.228098	0.227177	0.207614	0.27688	0.165774	0.212497	0.207206	0.210587	0.204256	0.261785	0.196008	0.229983	0.248951	0.213023	0.184204	0.248615	0.179035	0.298512	0.195686	0.290926	0.253445	0.18393	0.19957	0.210191	0.448046	0.328409	0.244151	0.217732
RK137_C01	0.235453	0.26333	0.325995	0.620558	0.237264	0.240392	0.451445	0.278424	0.216723	0.272228	0.353877	0.203844	0.308325	0.415046	0.325583	0.156717	0.230231	0.297067	0.164028	0.264336	0.193262	0.189118	0.269351	0.278866	0.2359	0.229016	0.255435	0.272474	0.187431	0.211108	0.300285	0.305566	0.254901	0.238657	0.298467	0.197132	0.203111	0.239171	0.248198	0.172498	0.24693	0.286533	0.277052	0.220196	0.241049	0.336218	0.275493	0.321999	0.223028
RK138_C01	0.811204	0.804611	0.786474	0.430641	0.816303	0.692405	0.752998	0.789563	0.694926	0.770073	0.589386	0.792255	0.58229	0.481811	0.606174	0.743692	0.813758	0.8809	0.702857	0.701257	0.722873	0.736221	0.819012	0.860523	0.709389	0.809399	0.861788	0.904775	0.72705	0.789471	0.803192	0.891451	0.79242	0.833248	0.841996	0.803447	0.691676	0.820048	0.670735	0.726257	0.705833	0.868728	0.862357	0.757571	0.784244	0.638263	0.682704	0.932524	0.761747
RK141_C01	0.339958	0.366287	0.44306	0.624953	0.357765	0.348787	0.531492	0.327855	0.298412	0.402587	0.401458	0.347291	0.301642	0.441269	0.390944	0.32085	0.321222	0.314404	0.239737	0.349171	0.295913	0.258105	0.263436	0.322067	0.319097	0.303169	0.306088	0.325659	0.216372	0.272813	0.29976	0.321751	0.258412	0.361548	0.292886	0.332123	0.330914	0.347478	0.235459	0.281161	0.371209	0.378244	0.304787	0.297489	0.275524	0.444955	0.361076	0.366172	0.297425
[truncated: 35 more columns]

## Sheet: h) Lung_Adeno
	LU-A08-43	LUAD-2GUGK	LUAD-5V8LT	LUAD-AEIUF	LUAD-E00934	LUAD-E01014	LUAD-E01278	LUAD-E01317	LUAD-FH5PJ	LUAD-QY22Z	LUAD-S00488	LUAD-S01302	LUAD-S01331	LUAD-S01341	LUAD-S01345	LUAD-S01346	LUAD-S01356	LUAD-S01381	LUAD-S01404	LUAD-S01405	LUAD-S01467	LUAD-S01478	LUAD-U6SJ7
LU-A08-43	0	0.464829	0.741924	0.422924	0.631281	0.428567	0.654224	0.394793	0.538398	0.337328	0.530324	0.60057	0.607512	0.490115	0.740211	0.376429	0.555105	0.487491	0.516364	0.336721	0.385089	0.608366	0.517724
LUAD-2GUGK	0.464829	0	0.319803	0.124533	0.232282	0.534556	0.257993	0.216684	0.129911	0.379471	0.144855	0.177837	0.187815	0.731436	0.92888	0.162852	0.188968	0.104106	0.111447	0.29758	0.21925	0.244305	0.116297
LUAD-5V8LT	0.741924	0.319803	0	0.37374	0.154195	0.832385	0.13269	0.445387	0.233488	0.658592	0.233876	0.159792	0.176334	1.0231	1.13088	0.405465	0.221069	0.287525	0.26651	0.511157	0.418269	0.169252	0.266898
LUAD-AEIUF	0.422924	0.124533	0.37374	0	0.289369	0.519137	0.316772	0.233773	0.165286	0.340372	0.169804	0.230738	0.216732	0.722951	0.943375	0.122873	0.213473	0.143247	0.13713	0.253859	0.174473	0.304372	0.147866
LUAD-E00934	0.631281	0.232282	0.154195	0.289369	0	0.722858	0.110529	0.347794	0.148061	0.565139	0.163187	0.119501	0.131907	0.912044	1.05226	0.315616	0.12623	0.189306	0.189915	0.40802	0.334724	0.146977	0.189835
LUAD-E01014	0.428567	0.534556	0.832385	0.519137	0.722858	0	0.732401	0.467884	0.629339	0.418139	0.627091	0.694365	0.687173	0.328558	0.813142	0.492778	0.660232	0.56783	0.588741	0.508636	0.520028	0.713297	0.591007
LUAD-E01278	0.654224	0.257993	0.13269	0.316772	0.110529	0.732401	0	0.342313	0.172392	0.594702	0.18762	0.134472	0.130116	0.915593	1.02779	0.341493	0.183357	0.212049	0.213886	0.420899	0.356759	0.09369	0.20975
LUAD-E01317	0.394793	0.216684	0.445387	0.233773	0.347794	0.467884	0.342313	0	0.281447	0.370571	0.277095	0.341115	0.334867	0.62147	0.792684	0.23394	0.29866	0.235348	0.255385	0.24338	0.26621	0.304231	0.262205
LUAD-FH5PJ	0.538398	0.129911	0.233488	0.165286	0.148061	0.629339	0.172392	0.281447	0	0.454566	0.103432	0.120768	0.09269	0.825713	0.992887	0.222293	0.126023	0.119329	0.09337	0.323867	0.253455	0.179056	0.088914
LUAD-QY22Z	0.337328	0.379471	0.658592	0.340372	0.565139	0.418139	0.594702	0.370571	0.454566	0	0.442042	0.527908	0.510102	0.616117	0.905241	0.307675	0.489199	0.423625	0.4244	0.336079	0.325585	0.584168	0.414288
LUAD-S00488	0.530324	0.144855	0.233876	0.169804	0.163187	0.627091	0.18762	0.277095	0.103432	0.442042	0	0.106876	0.105054	0.836053	1.01246	0.223827	0.133171	0.116535	0.086206	0.337583	0.246273	0.18841	0.10973
LUAD-S01302	0.60057	0.177837	0.159792	0.230738	0.119501	0.694365	0.134472	0.341115	0.120768	0.527908	0.106876	0	0.086062	0.890721	1.04587	0.276537	0.144327	0.154205	0.140344	0.384569	0.300619	0.130212	0.15208
LUAD-S01331	0.607512	0.187815	0.176334	0.216732	0.131907	0.687173	0.130116	0.334867	0.09269	0.510102	0.105054	0.086062	0	0.882975	1.03632	0.281519	0.140585	0.166415	0.131402	0.375703	0.302493	0.148006	0.127842
LUAD-S01341	0.490115	0.731436	1.0231	0.722951	0.912044	0.328558	0.915593	0.62147	0.825713	0.616117	0.836053	0.890721	0.882975	0	0.551078	0.680288	0.846148	0.755836	0.792099	0.588104	0.708126	0.868475	0.787403
LUAD-S01345	0.740211	0.92888	1.13088	0.943375	1.05226	0.813142	1.02779	0.792684	0.992887	0.905241	1.01246	1.04587	1.03632	0.551078	0	0.90271	1.00422	0.940564	0.984257	0.774938	0.91193	0.985085	0.975117
LUAD-S01346	0.376429	0.162852	0.405465	0.122873	0.315616	0.492778	0.341493	0.23394	0.222293	0.307675	0.223827	0.276537	0.281519	0.680288	0.90271	0	0.223244	0.164676	0.209539	0.186406	0.096494	0.329067	0.202275
LUAD-S01356	0.555105	0.188968	0.221069	0.213473	0.12623	0.660232	0.183357	0.29866	0.126023	0.489199	0.133171	0.144327	0.140585	0.846148	1.00422	0.223244	0	0.14815	0.156767	0.318386	0.23571	0.196391	0.142759
LUAD-S01381	0.487491	0.104106	0.287525	0.143247	0.189306	0.56783	0.212049	0.235348	0.119329	0.423625	0.116535	0.154205	0.166415	0.755836	0.940564	0.164676	0.14815	0	0.109191	0.286488	0.205226	0.207809	0.111949
LUAD-S01404	0.516364	0.111447	0.26651	0.13713	0.189915	0.588741	0.213886	0.255385	0.09337	0.4244	0.086206	0.140344	0.131402	0.792099	0.984257	0.209539	0.156767	0.109191	0	0.327113	0.244069	0.209944	0.09779
LUAD-S01405	0.336721	0.29758	0.511157	0.253859	0.40802	0.508636	0.420899	0.24338	0.323867	0.336079	0.337583	0.384569	0.375703	0.588104	0.774938	0.186406	0.318386	0.286488	0.327113	0	0.179226	0.376539	0.312293
LUAD-S01467	0.385089	0.21925	0.418269	0.174473	0.334724	0.520028	0.356759	0.26621	0.253455	0.325585	0.246273	0.300619	0.302493	0.708126	0.91193	0.096494	0.23571	0.205226	0.244069	0.179226	0	0.344673	0.241843
LUAD-S01478	0.608366	0.244305	0.169252	0.304372	0.146977	0.713297	0.09369	0.304231	0.179056	0.584168	0.18841	0.130212	0.148006	0.868475	0.985085	0.329067	0.196391	0.207809	0.209944	0.376539	0.344673	0	0.213758
LUAD-U6SJ7	0.517724	0.116297	0.266898	0.147866	0.189835	0.591007	0.20975	0.262205	0.088914	0.414288	0.10973	0.15208	0.127842	0.787403	0.975117	0.202275	0.142759	0.111949	0.09779	0.312293	0.241843	0.213758	0

## Sheet: i) MALY-DE
	DO27764	DO27767	DO27769	DO27771	DO27773	DO27775	DO27777	DO27779	DO27781	DO27785	DO27787	DO27789	DO27793	DO27795	DO27797	DO27799	DO27801	DO27803	DO27805	DO27807	DO27809	DO27811	DO27813	DO27817	DO27819	DO27821	DO27827	DO27833	DO27835	DO27837	DO27843	DO27847	DO27849	DO27851	DO27853	DO27855	DO27857
DO27764	0	0.338921	0.255069	0.958956	0.227905	0.248564	0.520507	0.711224	0.221108	0.238083	0.336522	0.219522	0.28136	0.271569	0.191941	0.396019	0.338255	0.334627	0.25112	0.419035	0.286435	0.53776	0.429863	0.282586	0.272844	0.252969	0.344818	0.344396	0.215631	0.385436	0.259563	0.222112	0.249851	0.311579	0.449411	0.210979	0.304566
DO27767	0.338921	0	0.243104	0.725083	0.274768	0.270223	0.452768	0.563445	0.343629	0.266716	0.273719	0.366443	0.240223	0.317782	0.293714	0.2644	0.241528	0.24799	0.227607	0.212502	0.24309	0.321943	0.405468	0.296693	0.218895	0.270468	0.417245	0.163799	0.273386	0.290333	0.318112	0.377945	0.310784	0.25033	0.232298	0.32667	0.238131
DO27769	0.255069	0.243104	0	0.797097	0.209058	0.225345	0.469702	0.667915	0.252277	0.24057	0.284415	0.290585	0.253817	0.24235	0.248582	0.34135	0.246184	0.259706	0.210997	0.294372	0.25328	0.452769	0.394484	0.289753	0.185715	0.206542	0.353673	0.238569	0.212092	0.301125	0.301078	0.267887	0.297388	0.233114	0.325964	0.233062	0.210659
DO27771	0.958956	0.725083	0.797097	0	0.872831	0.851236	0.822239	0.714514	0.916474	0.861341	0.798586	1.01256	0.766748	0.898863	0.903361	0.736139	0.756911	0.754081	0.854466	0.607659	0.873357	0.602266	0.866517	0.86151	0.769818	0.797911	0.926896	0.689436	0.882813	0.773342	0.931871	0.974086	0.888387	0.782695	0.593635	0.951735	0.750462
DO27773	0.227905	0.274768	0.209058	0.872831	0	0.217807	0.440958	0.640489	0.218859	0.202908	0.244267	0.226903	0.256283	0.246454	0.182028	0.351754	0.238628	0.246428	0.160661	0.335172	0.188542	0.451919	0.35538	0.223945	0.212591	0.253084	0.325757	0.244203	0.164202	0.282839	0.227534	0.245001	0.240438	0.23619	0.348926	0.191166	0.214399
DO27775	0.248564	0.270223	0.225345	0.851236	0.217807	0	0.489351	0.624338	0.266742	0.262243	0.283724	0.266298	0.24441	0.255409	0.224199	0.338913	0.262939	0.278755	0.217204	0.334627	0.256887	0.445006	0.368883	0.254694	0.230224	0.266211	0.33704	0.25648	0.213689	0.291122	0.266045	0.272416	0.278389	0.244159	0.359977	0.237815	0.239668
DO27777	0.520507	0.452768	0.469702	0.822239	0.440958	0.489351	0	0.535021	0.536967	0.533524	0.493353	0.511333	0.485891	0.544942	0.493638	0.609122	0.469976	0.504974	0.430155	0.443984	0.376102	0.491821	0.400006	0.517497	0.423199	0.547122	0.383975	0.472035	0.485428	0.477051	0.522292	0.490939	0.551614	0.408106	0.520142	0.45842	0.490649
DO27779	0.711224	0.563445	0.667915	0.714514	0.640489	0.624338	0.535021	0	0.697534	0.637651	0.609286	0.697758	0.614458	0.674241	0.673951	0.528195	0.580945	0.611991	0.608906	0.530257	0.621551	0.40732	0.612941	0.628884	0.651506	0.674135	0.61649	0.525742	0.645409	0.563652	0.689057	0.66036	0.639783	0.576573	0.505419	0.686779	0.56681
DO27781	0.221108	0.343629	0.252277	0.916474	0.218859	0.266742	0.536967	0.697534	0	0.192837	0.264038	0.226302	0.257088	0.256125	0.186059	0.398179	0.276811	0.272481	0.210658	0.401203	0.270649	0.515904	0.440833	0.23172	0.281244	0.263995	0.376162	0.313026	0.174075	0.325032	0.213045	0.264582	0.225693	0.320271	0.400091	0.245931	0.254004
DO27785	0.238083	0.266716	0.24057	0.861341	0.202908	0.262243	0.533524	0.637651	0.192837	0	0.266409	0.256819	0.246257	0.23439	0.17699	0.324054	0.247606	0.235954	0.205001	0.36416	0.278714	0.438483	0.45387	0.220057	0.254829	0.225148	0.414249	0.268121	0.170232	0.298377	0.24005	0.278445	0.182144	0.29046	0.335978	0.263474	0.206593
DO27787	0.336522	0.273719	0.284415	0.798586	0.244267	0.283724	0.493353	0.609286	0.264038	0.266409	0	0.308026	0.25866	0.303185	0.258327	0.363033	0.194173	0.209075	0.19146	0.331961	0.219727	0.44108	0.425389	0.25339	0.265174	0.266133	0.409086	0.23469	0.230271	0.237804	0.257961	0.33987	0.297265	0.239847	0.313225	0.301423	0.223696
DO27789	0.219522	0.366443	0.290585	1.01256	0.226903	0.266298	0.511333	0.697758	0.226302	0.256819	0.308026	0	0.332852	0.260945	0.206911	0.424699	0.342675	0.351473	0.233516	0.460417	0.258633	0.556512	0.394303	0.278224	0.302888	0.311627	0.292594	0.353212	0.207349	0.360596	0.218605	0.227516	0.278753	0.311257	0.480981	0.188071	0.313322
DO27793	0.28136	0.240223	0.253817	0.766748	0.256283	0.24441	0.485891	0.614458	0.257088	0.246257	0.25866	0.332852	0	0.265051	0.237733	0.323519	0.238593	0.265831	0.230106	0.302247	0.286213	0.413164	0.444635	0.267238	0.246296	0.228877	0.422216	0.250326	0.263167	0.282316	0.280497	0.330554	0.245931	0.256237	0.300041	0.309515	0.231918
DO27795	0.271569	0.317782	0.24235	0.898863	0.246454	0.255409	0.544942	0.674241	0.256125	0.23439	0.303185	0.260945	0.265051	0	0.233788	0.369528	0.29477	0.30145	0.242879	0.40242	0.30055	0.499985	0.477628	0.293535	0.272109	0.231848	0.398843	0.310825	0.233476	0.349107	0.25576	0.297825	0.265756	0.291984	0.41388	0.288186	0.267085
DO27797	0.191941	0.293714	0.248582	0.903361	0.182028	0.224199	0.493638	0.673951	0.186059	0.17699	0.258327	0.206911	0.237733	0.233788	0	0.364268	0.254968	0.253042	0.185765	0.369702	0.235108	0.479167	0.420378	0.209683	0.232455	0.226852	0.339463	0.293205	0.164662	0.319045	0.200912	0.238133	0.203144	0.268798	0.373244	0.194414	0.237103
DO27799	0.396019	0.2644	0.34135	0.736139	0.351754	0.338913	0.609122	0.528195	0.398179	0.324054	0.363033	0.424699	0.323519	0.369528	0.364268	0	0.321296	0.330154	0.340627	0.310224	0.36981	0.312813	0.528656	0.363281	0.349867	0.336114	0.516223	0.246769	0.35055	0.361395	0.384042	0.453789	0.352964	0.357302	0.256924	0.41031	0.291079
DO27801	0.338255	0.241528	0.246184	0.756911	0.238628	0.262939	0.469976	0.580945	0.276811	0.247606	0.194173	0.342675	0.238593	0.29477	0.254968	0.321296	0	0.139726	0.194311	0.300408	0.234714	0.381425	0.424728	0.264035	0.231041	0.24284	0.402279	0.209443	0.23098	0.212659	0.271474	0.374139	0.29717	0.210248	0.256442	0.317114	0.163565
DO27803	0.334627	0.24799	0.259706	0.754081	0.246428	0.278755	0.504974	0.611991	0.272481	0.235954	0.209075	0.351473	0.265831	0.30145	0.253042	0.330154	0.139726	0	0.207939	0.334642	0.267348	0.406695	0.468558	0.254163	0.238173	0.243238	0.426169	0.239051	0.22304	0.229259	0.282028	0.373323	0.278184	0.250998	0.280256	0.32701	0.170229
DO27805	0.25112	0.227607	0.210997	0.854466	0.160661	0.217204	0.430155	0.608906	0.210658	0.205001	0.19146	0.233516	0.230106	0.242879	0.185765	0.340627	0.194311	0.207939	0	0.313757	0.159397	0.41545	0.367233	0.20452	0.20006	0.240493	0.32727	0.214366	0.152341	0.23918	0.202933	0.270944	0.234331	0.226433	0.315755	0.215397	0.19219
DO27807	0.419035	0.212502	0.294372	0.607659	0.335172	0.334627	0.443984	0.530257	0.401203	0.36416	0.331961	0.460417	0.302247	0.40242	0.369702	0.310224	0.300408	0.334642	0.313757	0	0.332314	0.286805	0.385262	0.369587	0.281081	0.35319	0.420805	0.184799	0.344314	0.317709	0.405842	0.434505	0.39153	0.268314	0.183586	0.40505	0.281565
DO27809	0.286435	0.24309	0.25328	0.873357	0.188542	0.256887	0.376102	0.621551	0.270649	0.278714	0.219727	0.258633	0.286213	0.30055	0.235108	0.36981	0.234714	0.267348	0.159397	0.332314	0	0.435953	0.32764	0.264365	0.230927	0.310396	0.333091	0.244089	0.213558	0.268487	0.228086	0.301657	0.304246	0.239594	0.355268	0.237298	0.259255
DO27811	0.53776	0.321943	0.452769	0.602266	0.451919	0.445006	0.491821	0.40732	0.515904	0.438483	0.44108	0.556512	0.413164	0.499985	0.479167	0.312813	0.381425	0.406695	0.41545	0.286805	0.435953	0	0.480629	0.44953	0.43138	0.461479	0.531216	0.296302	0.457963	0.39612	0.519619	0.563952	0.473695	0.404529	0.227335	0.529463	0.373002
DO27813	0.429863	0.405468	0.394484	0.866517	0.35538	0.368883	0.400006	0.612941	0.440833	0.45387	0.425389	0.394303	0.444635	0.477628	0.420378	0.528656	0.424728	0.468558	0.367233	0.385262	0.32764	0.480629	0	0.399367	0.383765	0.500678	0.312411	0.381395	0.39563	0.386757	0.405208	0.407381	0.487732	0.331382	0.45727	0.34091	0.428767
DO27817	0.282586	0.296693	0.289753	0.86151	0.223945	0.254694	0.517497	0.628884	0.23172	0.220057	0.25339	0.278224	0.267238	0.293535	0.209683	0.363281	0.264035	0.254163	0.20452	0.369587	0.264365	0.44953	0.399367	0	0.269786	0.275741	0.402094	0.264574	0.214933	0.276354	0.232585	0.317738	0.240053	0.301447	0.342399	0.291711	0.256326
DO27819	0.272844	0.218895	0.185715	0.769818	0.212591	0.230224	0.423199	0.651506	0.281244	0.254829	0.265174	0.302888	0.246296	0.272109	0.232455	0.349867	0.231041	0.238173	0.20006	0.281081	0.230927	0.43138	0.383765	0.269786	0	0.226387	0.3309	0.238242	0.221777	0.286736	0.292325	0.295448	0.293053	0.196755	0.309885	0.240063	0.23027
DO27821	0.252969	0.270468	0.206542	0.797911	0.253084	0.266211	0.547122	0.674135	0.263995	0.225148	0.266133	0.311627	0.228877	0.231848	0.226852	0.336114	0.24284	0.243238	0.240493	0.35319	0.310396	0.461479	0.500678	0.275741	0.226387	0	0.440873	0.265563	0.236498	0.319309	0.298834	0.329059	0.247814	0.275744	0.33897	0.298986	0.238215
DO27827	0.344818	0.417245	0.353673	0.926896	0.325757	0.33704	0.383975	0.61649	0.376162	0.414249	0.409086	0.292594	0.422216	0.398843	0.339463	0.516223	0.402279	0.426169	0.32727	0.420805	0.333091	0.531216	0.312411	0.402094	0.3309	0.440873	0	0.39556	0.326233	0.39943	0.374363	0.277624	0.431211	0.270057	0.484733	0.247841	0.385584
DO27833	0.344396	0.163799	0.238569	0.689436	0.244203	0.25648	0.472035	0.525742	0.313026	0.268121	0.23469	0.353212	0.250326	0.310825	0.293205	0.246769	0.209443	0.239051	0.214366	0.184799	0.244089	0.296302	0.381395	0.264574	0.238242	0.265563	0.39556	0	0.255151	0.252078	0.302245	0.37951	0.307221	0.222895	0.192069	0.328587	0.198502
DO27835	0.215631	0.273386	0.212092	0.882813	0.164202	0.213689	0.485428	0.645409	0.174075	0.170232	0.230271	0.207349	0.263167	0.233476	0.164662	0.35055	0.23098	0.22304	0.152341	0.344314	0.213558	0.457963	0.39563	0.214933	0.221777	0.236498	0.326233	0.255151	0	0.261329	0.20596	0.225599	0.227294	0.238046	0.353704	0.200226	0.199485
DO27837	0.385436	0.290333	0.301125	0.773342	0.282839	0.291122	0.477051	0.563652	0.325032	0.298377	0.237804	0.360596	0.282316	0.349107	0.319045	0.361395	0.212659	0.229259	0.23918	0.317709	0.268487	0.39612	0.386757	0.276354	0.286736	0.319309	0.39943	0.252078	0.261329	0	0.298493	0.405966	0.324671	0.236409	0.299523	0.348013	0.222398
DO27843	0.259563	0.318112	0.301078	0.931871	0.227534	0.266045	0.522292	0.689057	0.213045	0.24005	0.257961	0.218605	0.280497	0.25576	0.200912	0.384042	0.271474	0.282028	0.202933	0.405842	0.228086	0.519619	0.405208	0.232585	0.292325	0.298834	0.374363	0.302245	0.20596	0.298493	0	0.293601	0.248052	0.283836	0.40711	0.25033	0.282877
DO27847	0.222112	0.377945	0.267887	0.974086	0.245001	0.272416	0.490939	0.66036	0.264582	0.278445	0.33987	0.227516	0.330554	0.297825	0.238133	0.453789	0.374139	0.373323	0.270944	0.434505	0.301657	0.563952	0.407381	0.317738	0.295448	0.329059	0.277624	0.37951	0.225599	0.405966	0.293601	0	0.290455	0.287401	0.492019	0.176395	0.334176
DO27849	0.249851	0.310784	0.297388	0.888387	0.240438	0.278389	0.551614	0.639783	0.225693	0.182144	0.297265	0.278753	0.245931	0.265756	0.203144	0.352964	0.29717	0.278184	0.234331	0.39153	0.304246	0.473695	0.487732	0.240053	0.293053	0.247814	0.431211	0.307221	0.227294	0.324671	0.248052	0.290455	0	0.32785	0.380602	0.287874	0.244283
DO27851	0.311579	0.25033	0.233114	0.782695	0.23619	0.244159	0.408106	0.576573	0.320271	0.29046	0.239847	0.311257	0.256237	0.291984	0.268798	0.357302	0.210248	0.250998	0.226433	0.268314	0.239594	0.404529	0.331382	0.301447	0.196755	0.275744	0.270057	0.222895	0.238046	0.236409	0.283836	0.287401	0.32785	0	0.294044	0.2499	0.227637
DO27853	0.449411	0.232298	0.325964	0.593635	0.348926	0.359977	0.520142	0.505419	0.400091	0.335978	0.313225	0.480981	0.300041	0.41388	0.373244	0.256924	0.256442	0.280256	0.315755	0.183586	0.355268	0.227335	0.45727	0.342399	0.309885	0.33897	0.484733	0.192069	0.353704	0.299523	0.40711	0.492019	0.380602	0.294044	0	0.446774	0.254397
DO27855	0.210979	0.32667	0.233062	0.951735	0.191166	0.237815	0.45842	0.686779	0.245931	0.263474	0.301423	0.188071	0.309515	0.288186	0.194414	0.41031	0.317114	0.32701	0.215397	0.40505	0.237298	0.529463	0.34091	0.291711	0.240063	0.298986	0.247841	0.328587	0.200226	0.348013	0.25033	0.176395	0.287874	0.2499	0.446774	0	0.291065
DO27857	0.304566	0.238131	0.210659	0.750462	0.214399	0.239668	0.490649	0.56681	0.254004	0.206593	0.223696	0.313322	0.231918	0.267085	0.237103	0.291079	0.163565	0.170229	0.19219	0.281565	0.259255	0.373002	0.428767	0.256326	0.23027	0.238215	0.385584	0.198502	0.199485	0.222398	0.282877	0.334176	0.244283	0.227637	0.254397	0.291065	0

## Sheet: j) Melanoma
	ME001	ME002	ME007	ME009	ME011	ME012	ME015	ME016	ME018	ME020	ME021	ME024	ME029	ME030	ME032	ME035	ME037	ME041	ME043	ME044	ME045	ME048	ME049	ME050	ME100L
ME001	0	0.230419	0.560966	0.715462	0.359511	0.281077	0.723778	0.112926	0.312541	0.175294	0.280947	0.184978	0.181662	0.10541	0.662988	0.108469	0.178142	0.154395	0.16914	0.235354	0.160554	0.246965	0.167391	0.200202	0.31688
ME002	0.230419	0	0.767201	0.669521	0.37324	0.141574	0.912255	0.162631	0.116672	0.084029	0.459916	0.063855	0.307207	0.194211	0.695361	0.248002	0.109841	0.16022	0.095029	0.088503	0.145991	0.44894	0.096568	0.137553	0.120139
ME007	0.560966	0.767201	0	1.04154	0.706301	0.803153	0.36553	0.619154	0.844505	0.707756	0.322691	0.714974	0.52826	0.585248	0.876744	0.532159	0.702772	0.634445	0.686486	0.769778	0.676494	0.376019	0.688261	0.710316	0.85215
ME009	0.715462	0.669521	1.04154	0	0.432029	0.642173	1.16254	0.681084	0.672083	0.680194	0.844509	0.677886	0.647296	0.677196	0.288664	0.729361	0.674262	0.709733	0.704946	0.67174	0.640452	0.815159	0.687105	0.691832	0.681138
ME011	0.359511	0.37324	0.706301	0.432029	0	0.402088	0.853779	0.331323	0.41945	0.344217	0.47679	0.353003	0.301285	0.316811	0.393913	0.368124	0.343723	0.365144	0.370031	0.377283	0.319225	0.44885	0.350146	0.397813	0.430411
ME012	0.281077	0.141574	0.803153	0.642173	0.402088	0	0.956489	0.226685	0.125384	0.146817	0.503142	0.142691	0.340153	0.256609	0.679993	0.296368	0.166513	0.209142	0.194585	0.101133	0.167203	0.485782	0.170334	0.158435	0.119911
ME015	0.723778	0.912255	0.36553	1.16254	0.853779	0.956489	0	0.778818	0.990435	0.858908	0.549525	0.867832	0.694962	0.75046	0.99808	0.701869	0.861472	0.799647	0.83671	0.926756	0.824772	0.568733	0.832607	0.859236	1.00466
ME016	0.112926	0.162631	0.619154	0.681084	0.331323	0.226685	0.778818	0	0.240839	0.114804	0.309489	0.131572	0.16313	0.07171	0.644546	0.099235	0.108694	0.118259	0.11401	0.175642	0.115352	0.312873	0.139657	0.154184	0.250632
ME018	0.312541	0.116672	0.844505	0.672083	0.41945	0.125384	0.990435	0.240839	0	0.148475	0.534172	0.149279	0.378039	0.281165	0.734339	0.316452	0.149699	0.216196	0.179897	0.087235	0.207803	0.528036	0.183494	0.168293	0.063855
ME020	0.175294	0.084029	0.707756	0.680194	0.344217	0.146817	0.858908	0.114804	0.148475	0	0.397775	0.05798	0.247108	0.149914	0.67454	0.185141	0.077292	0.105913	0.078526	0.087434	0.113276	0.388029	0.082961	0.117664	0.153752
ME021	0.280947	0.459916	0.322691	0.844509	0.47679	0.503142	0.549525	0.309489	0.534172	0.397775	0	0.412241	0.234401	0.279551	0.727125	0.222746	0.393667	0.32374	0.379771	0.464877	0.373137	0.170364	0.388634	0.409379	0.545871
ME024	0.184978	0.063855	0.714974	0.677886	0.353003	0.142691	0.867832	0.131572	0.149279	0.05798	0.412241	0	0.263766	0.163946	0.675258	0.201591	0.096374	0.129239	0.07661	0.088302	0.120546	0.394757	0.069919	0.114872	0.15354
ME029	0.181662	0.307207	0.52826	0.647296	0.301285	0.340153	0.694962	0.16313	0.378039	0.247108	0.234401	0.263766	0	0.139068	0.575228	0.137501	0.239244	0.196883	0.243774	0.304364	0.221996	0.263271	0.250487	0.277918	0.385552
ME030	0.10541	0.194211	0.585248	0.677196	0.316811	0.256609	0.75046	0.07171	0.281165	0.149914	0.279551	0.163946	0.139068	0	0.627718	0.087669	0.146076	0.130129	0.136848	0.214434	0.123198	0.285137	0.149509	0.180874	0.287164
ME032	0.662988	0.695361	0.876744	0.288664	0.393913	0.679993	0.99808	0.644546	0.734339	0.67454	0.727125	0.675258	0.575228	0.627718	0	0.664345	0.674734	0.689897	0.690648	0.70215	0.610422	0.721343	0.681335	0.68408	0.741064
ME035	0.108469	0.248002	0.532159	0.729361	0.368124	0.296368	0.701869	0.099235	0.316452	0.185141	0.222746	0.201591	0.137501	0.087669	0.664345	0	0.180311	0.127832	0.171643	0.250929	0.171289	0.231774	0.190196	0.206453	0.330123
ME037	0.178142	0.109841	0.702772	0.674262	0.343723	0.166513	0.861472	0.108694	0.149699	0.077292	0.393667	0.096374	0.239244	0.146076	0.674734	0.180311	0	0.115779	0.08563	0.10718	0.11919	0.391289	0.121455	0.108178	0.16399
ME041	0.154395	0.16022	0.634445	0.709733	0.365144	0.209142	0.799647	0.118259	0.216196	0.105913	0.32374	0.129239	0.196883	0.130129	0.689897	0.127832	0.115779	0	0.132493	0.154053	0.155239	0.32475	0.119448	0.179323	0.228719
ME043	0.16914	0.095029	0.686486	0.704946	0.370031	0.194585	0.83671	0.11401	0.179897	0.078526	0.379771	0.07661	0.243774	0.136848	0.690648	0.171643	0.08563	0.132493	0	0.132182	0.119492	0.371201	0.097629	0.103144	0.187146
ME044	0.235354	0.088503	0.769778	0.67174	0.377283	0.101133	0.926756	0.175642	0.087235	0.087434	0.464877	0.088302	0.304364	0.214434	0.70215	0.250929	0.10718	0.154053	0.132182	0	0.155474	0.449349	0.117673	0.136006	0.091238
ME045	0.160554	0.145991	0.676494	0.640452	0.319225	0.167203	0.824772	0.115352	0.207803	0.113276	0.373137	0.120546	0.221996	0.123198	0.610422	0.171289	0.11919	0.155239	0.119492	0.155474	0	0.362991	0.134171	0.122154	0.210674
ME048	0.246965	0.44894	0.376019	0.815159	0.44885	0.485782	0.568733	0.312873	0.528036	0.388029	0.170364	0.394757	0.263271	0.285137	0.721343	0.231774	0.391289	0.32475	0.371201	0.449349	0.362991	0	0.373808	0.389813	0.533087
ME049	0.167391	0.096568	0.688261	0.687105	0.350146	0.170334	0.832607	0.139657	0.183494	0.082961	0.388634	0.069919	0.250487	0.149509	0.681335	0.190196	0.121455	0.119448	0.097629	0.117673	0.134171	0.373808	0	0.151443	0.185899
ME050	0.200202	0.137553	0.710316	0.691832	0.397813	0.158435	0.859236	0.154184	0.168293	0.117664	0.409379	0.114872	0.277918	0.180874	0.68408	0.206453	0.108178	0.179323	0.103144	0.136006	0.122154	0.389813	0.151443	0	0.18215
ME100L	0.31688	0.120139	0.85215	0.681138	0.430411	0.119911	1.00466	0.250632	0.063855	0.153752	0.545871	0.15354	0.385552	0.287164	0.741064	0.330123	0.16399	0.228719	0.187146	0.091238	0.210674	0.533087	0.185899	0.18215	0

[truncated: 10 more sheets: k) OV-AU, l) PACA-CA, m) PACA-AU, n) PAEN-AU, o) Pancreas, p) Medulloblastoma, q) PBCA-DE, r) PRAD-UK, s) Prostate, t) RECA-EU]
