# Supplementary material for: The somatic autosomal mutation matrix in cancer genomes
Source: Hum Genet. 2015 May 23;134(8):851–64. doi: 10.1007/s00439-015-1566-1 (PMC4495249; doi:10.1007/s00439-015-1566-1)
Supplement: Supplementary file 4 — Supplementary material 4 (XLSX 67 kb) [file 439_2015_1566_MOESM4_ESM.xlsx]

## Sheet: a) ALL
Sample	APOBEC	CPD	CpG	OxD
PD4020a	0.280208	0.003192	0.078576	0.025644

## Sheet: b) LAML-KR
Sample	APOBEC	CPD	CpG	OxD
DO49530	0.022217	0.063221	0.26764	0.052033
DO49532	0.017605	0.021371	0.104544	0.059087
DO49534	0.026706	0.068198	0.282296	0.04029
DO49535	0.02192	0.059135	0.297128	0.055353

## Sheet: c) BRCA-UK
Sample	APOBEC	CPD	CpG	OxD
DO1001	0.063074	0.04486	0.107616	0.139668
DO1002	0.082794	0.037728	0.129152	0.167241
DO1003	0.069068	0.045441	0.111584	0.141577
DO1004	0.053235	0.05547	0.078504	0.210345
DO1005	0.1444	0.034535	0.139576	0.132207
DO1006	0.026721	0.036739	0.11968	0.144076
DO1007	0.018846	0.043742	0.261472	0.131793
DO1008	0.125072	0	0.217976	0.112395
DO1010	0.071708	0.047357	0.222816	0.112857
DO1011	0.039733	0.056226	0.13884	0.133568
DO1012	0.064716	0.05927	0.110528	0.166849
DO1013	0.075991	0.044508	0.183936	0.079333
DO1015	0.077009	0.047147	0.23432	0.105764
DO1016	0.258728	0.020707	0.16532	0.05669
DO1017	0.055163	0.079581	0.203872	0.143892
DO1018	0.095611	0.047909	0.289904	0.080936
DO1020	0.053657	0.047248	0.119048	0.140124
DO1076	0.330669	0.007125	0.04616	0.01335

## Sheet: d) Breast
Sample	APOBEC	CPD	CpG	OxD
PD3890a	0.069085	0.044406	0.092376	0.146307
PD3904a	0.088109	0.040676	0.10516	0.178361
PD3905a	0.07286	0.025103	0.097384	0.139668
PD3945a	0.05511	0.054898	0.065448	0.216798
PD4005a	0.153516	0.037679	0.1242	0.132966
PD4006a	0.027039	0.037361	0.10116	0.150083
PD4072a	0.323311	0.003919	0.024904	0.011527
PD4085a	0.021763	0.050592	0.241576	0.141778
PD4103a	0.106318	0.051378	0.2656	0.09
PD4107a	0.05591	0.047651	0.113736	0.146432
PD4109a	0.078089	0.052417	0.201816	0.121921
PD4115a	0.04135	0.058479	0.118224	0.14029
PD4116a	0.067511	0.059488	0.095008	0.174244
PD4120a	0.345333	0.003563	0.033864	0.009803
PD4192a	0.088702	0.048576	0.150216	0.089333
PD4198a	0.080432	0.05172	0.243752	0.112808
PD4199a	0.277044	0.023058	0.135416	0.06064
PD4224a	0.28746	0	0.071768	0.037481
PD4255a	0.035441	0.019847	0.204936	0.096108
PD4266a	0.133568	0.022079	0.189968	0.048151
PD4267a	0.081891	0.054792	0.292544	0.084236
PD4315a	0.120806	0.046768	0.247824	0.132808
PD4604a	0.045744	0.072284	0.112192	0.121613
PD4605a	0.039242	0.06039	0.242536	0.062419
PD4607a	0.336724	0.008949	0.043064	0.019606
PD4608a	0.050268	0.041162	0.268608	0
PD4826a	0.125167	0.059186	0.2136	0.083812
PD4833a	0.038967	0.061943	0.108352	0.155756
PD4836a	0.04632	0.059135	0.185592	0.118797
PD4841a	0.035742	0.052897	0.166584	0.120546
PD4847a	0.032435	0.05357	0.182368	0.146897
PD4951a	0.052452	0.070397	0.13192	0.066389
PD4952a	0.068655	0.060093	0.140576	0.17166
PD4953a	0.049133	0.058902	0.125568	0.204606
PD4954a	0.048952	0.060833	0.112872	0.132527
PD4955a	0.059238	0.066416	0.114592	0.152531
PD4957a	0.070586	0.034093	0.133232	0.098817
PD4958a	0.076303	0.078454	0.112272	0.113118
PD4959a	0.038047	0.046178	0.15804	0.130463
PD4962a	0.17454	0.032856	0.098368	0.127044
PD4965a	0.02087	0.061797	0.298952	0.109481
PD4967a	0.160155	0	0.179632	0.094384
PD4968a	0.048364	0.0393	0.271744	0.042742
PD4971a	0.036295	0.040315	0.316736	0.086183
PD4975a	0.034263	0.047836	0.115272	0.114025
PD4976a	0.038245	0.044199	0.257832	0.079785
PD4980a	0.036482	0.033864	0.19568	0.122463
PD5928a	0.041143	0.055352	0.130744	0.141559
PD5934a	0.027082	0.041161	0.101032	0.134813
PD5935a	0.045194	0.038072	0.113176	0.12521
PD5936a	0.027997	0.067206	0.28556	0.062796
PD5942a	0.047026	0.040302	0.225192	0.092512
PD5944a	0.031769	0.059245	0.287	0.094335
PD5951a	0.024348	0.049383	0.318712	0.0633
PD5956a	0.02571	0.040081	0.214232	0.21064
PD6018a	0.023283	0.057588	0.231576	0.085556
PD6042a	0.068412	0.016359	0.11276	0.152597
PD6043a	0.229999	0.0304	0.048648	0.156749
PD6044a	0.037342	0.078197	0.226784	0.033656
PD6046a	0.028226	0.062207	0.297016	0.110739
PD6049a	0.058066	0.061069	0.106728	0.153527
PD6409a	0.051911	0.028449	0.090488	0.174706
PD6410a	0.035708	0.054679	0.113168	0.118151
PD6411a	0.038417	0.041363	0.109912	0.133056
PD6413a	0.090328	0.042052	0.126112	0.144916
PD6422a	0.050583	0.018717	0.240752	0.07914
PD6719a	0.027581	0.062582	0.177432	0.120788
PD6722a	0.21492	0.019503	0.074368	0.072956
PD7207a	0.016401	0.061075	0.3122	0.058062
PD7208a	0.104901	0.052186	0.156736	0.063695
PD7215a	0.146043	0.064465	0.145952	0.107311
PD7217a	0.086976	0.038588	0.138768	0.12063
PD7219a	0.221031	0.017783	0.087792	0.015743
PD7321a	0.0572	0.052712	0.121088	0.133444
PD7404a	0.071613	0.034872	0.18292	0.128333
PD7409a	0.047731	0.04454	0.193824	0.146069
PD7431a	0.085037	0.0428	0.204256	0.042419

## Sheet: e) ESAD-UK
Sample	APOBEC	CPD	CpG	OxD
DO10839	0.065963	0.038218	0.179424	0.083202
DO10840	0.02489	0.049938	0.25544	0.123054
DO10841	0.018532	0.019034	0.233168	0.084537
DO10842	0.021536	0.029475	0.154352	0.064729
DO10843	0.064585	0.00899	0.274872	0.056158
DO10844	0.028033	0.059068	0.269288	0.132759
DO10850	0.029885	0.040219	0.196024	0.119409
DO10851	0.048728	0.045768	0.223072	0.127842
DO10852	0.029291	0.034584	0.322904	0.087783
DO10853	0.014602	0.032423	0.22424	0.193695
DO10854	0.046111	0.04908	0.177376	0.072611
DO10855	0.011021	0.042405	0.137448	0.074414
DO10856	0.027357	0.036049	0.229264	0.067586
DO10857	0.017746	0.051518	0.258504	0.107303
DO10858	0.020942	0.029559	0.11764	0.055436
DO10859	0.024287	0.023792	0.148184	0.05335

## Sheet: f) LINC-JP
Sample	APOBEC	CPD	CpG	OxD
DO45029	0.028715	0.077866	0.112216	0.099034
DO45031	0.025763	0.072132	0.084608	0.123739
DO45033	0.020453	0.075562	0.10808	0.12197
DO45035	0.022392	0.078152	0.05672	0.147815
DO45037	0.032854	0.081195	0.083568	0.168824
DO45039	0.040926	0.063667	0.076784	0.198867
DO45041	0.00765	0.048999	0.195096	0.065616
DO45043	0.03717	0.061825	0.082112	0.221681
DO45045	0.033081	0.061607	0.133672	0.175672
DO45047	0.019316	0.052443	0.116344	0.140714
DO45049	0.024208	0.055604	0.101624	0.184622
DO45051	0.020121	0.045343	0.1384	0.107143
DO45053	0.036103	0.083129	0.092488	0.190124
DO45055	0.018864	0.102897	0.130168	0.106414
DO45057	0.020121	0.072469	0.06036	0.163842
DO45059	0.023405	0.078245	0.148448	0.104641
DO45061	0.018654	0.040185	0.153856	0.089103
DO45064	0.022025	0.070451	0.077192	0.146183
DO45065	0.043875	0.072801	0.138464	0.134187
DO45067	0.023457	0.083071	0.108248	0.144
DO45069	0.021134	0.081414	0.08532	0.128473
DO45071	0.017047	0.077799	0.11116	0.163029
DO45073	0.019248	0.06312	0.08496	0.108782
DO45075	0.022986	0.078824	0.07168	0.132059
DO45077	0.031247	0.077681	0.112928	0.160924
DO45079	0.028016	0.092242	0.119152	0.165271
DO45081	0.021763	0.058362	0.078736	0.137941
DO45083	0.02227	0.076504	0.103048	0.133278
DO45085	0.028732	0.071431	0.11864	0.121232
DO45087	0.017624	0.084037	0.077896	0.11084
DO45089	0.028383	0.08328	0.072904	0.210714

## Sheet: g) LIRI-JP
Sample	APOBEC	CPD	CpG	OxD
DO23508	0.017606	0.096059	0.058288	0.123817
DO23509	0.028994	0.075613	0.063456	0.105672
DO23510	0.027946	0.064044	0.108656	0.10734
DO23511	0.024628	0.058463	0.10496	0.159295
DO23512	0.019597	0.063473	0.0706	0.158655
DO23513	0.019702	0.065592	0.078416	0.169118
DO23514	0.024802	0.058017	0.092568	0.156555
DO23515	0.056661	0.078973	0.151584	0.171872
DO23516	0.02309	0.080792	0.05748	0.101992
DO23517	0.026392	0.0818	0.094008	0.157386
DO23518	0.025012	0.08787	0.093488	0.127389
DO23519	0.032061	0.050369	0.078848	0.125714
DO23520	0.033727	0.06966	0.099016	0.146888
DO23521	0.018829	0.068803	0.092176	0.157842
DO23522	0.031038	0.060379	0.09352	0.147469
DO23524	0.029763	0.063944	0.096944	0.134433
DO23525	0.031911	0.077546	0.085088	0.150336
DO23526	0.014235	0.062952	0.1176	0.111765
DO23527	0.019964	0.081464	0.114088	0.126929
DO23528	0.021303	0.053596	0.227016	0.114681
DO23529	0.018008	0.065962	0.093504	0.146722
DO23532	0.026444	0.066999	0.128168	0.148755
DO23533	0.024959	0.076	0.075952	0.159507
DO23534	0.022357	0.052225	0.085152	0.142324
DO23535	0.026461	0.087685	0.096888	0.142448
DO23536	0.018846	0.070316	0.078464	0.118128
DO23537	0.02054	0.0589	0.085616	0.123617
DO23538	0.018252	0.06697	0.109448	0.144335
DO23539	0.022514	0.069106	0.086208	0.157185
DO23540	0.030234	0.059387	0.065536	0.148299
DO23541	0.02447	0.069055	0.082024	0.132739
DO23542	0.021082	0.07299	0.103624	0.153361
DO23543	0.026601	0.067626	0.084352	0.136307
DO23544	0.015475	0.060783	0.071696	0.138174
DO23545	0.031911	0.064801	0.073936	0.140126
DO23546	0.026584	0.075714	0.092824	0.135665
DO23548	0.014253	0.071678	0.142784	0.104202
DO23549	0.017065	0.064731	0.113048	0.128589
DO23550	0.02868	0.062582	0.084032	0.140664
DO23551	0.034513	0.053788	0.084552	0.124481
DO23552	0.039352	0.077422	0.098032	0.182266
DO45091	0.023457	0.070501	0.081192	0.127689
DO45092	0.030549	0.069913	0.06988	0.144828
DO45093	0.026357	0.08133	0.108552	0.123025
DO45094	0.018462	0.077631	0.080336	0.14563
DO45095	0.024593	0.072939	0.07444	0.116846
DO45096	0.022112	0.063877	0.0636	0.160798
DO45097	0.021309	0.065474	0.113736	0.124244
DO45099	0.025483	0.070703	0.0544	0.116601
DO45101	0.022235	0.057185	0.102896	0.114538
DO45103	0.025314	0.030442	0.1742	0.102562
DO45105	0.02592	0.049534	0.055888	0.165311
DO45107	0.025763	0.070098	0.080864	0.117059
DO45111	0.021938	0.067525	0.090736	0.191555
DO45113	0.029937	0.063944	0.084592	0.105764
DO45115	0.031527	0.077025	0.080968	0.15
DO45117	0.040766	0.077717	0.11272	0.165074
DO45119	0.030112	0.073898	0.07056	0.196601
DO45121	0.038269	0.070585	0.147624	0.115685
DO45123	0.033937	0.066735	0.113872	0.136597
DO45125	0.026531	0.051926	0.09864	0.154232
DO45127	0.021291	0.054494	0.06936	0.170249
DO45129	0.026304	0.077731	0.0674	0.124138
DO45131	0.029204	0.078578	0.105712	0.116303
DO45133	0.022724	0.080018	0.096528	0.113547
DO45135	0.030688	0.067004	0.157264	0.179064
DO45137	0.025431	0.0225	0.098928	0.194232
DO45139	0.020977	0.047046	0.04796	0.137647
DO45141	0.020925	0.079194	0.118032	0.169261
DO45143	0.022567	0.086071	0.11616	0.139076
DO45145	0.026444	0.056966	0.067744	0.165745
DO45147	0.029714	0.073646	0.095688	0.138216
DO45149	0.021501	0.073309	0.096048	0.144832
DO45151	0.019685	0.053704	0.077496	0.126224
DO45153	0.021379	0.060884	0.0636	0.128277
DO45155	0.022112	0.068551	0.057304	0.157353
DO45157	0.019562	0.037142	0.062656	0.097269
DO45159	0.02578	0.074873	0.075512	0.149261
DO45161	0.025641	0.078236	0.100896	0.15468
DO45163	0.028016	0.074974	0.067064	0.133193
DO45165	0.026601	0.066802	0.098664	0.127111
DO45169	0.015178	0.131951	0.073064	0.132143
DO45171	0.021711	0.065911	0.126864	0.133908
DO45173	0.021274	0.056041	0.062968	0.134454
DO45175	0.028208	0.050863	0.081296	0.141826
DO45177	0.019807	0.046968	0.118136	0.167137
DO45179	0.022532	0.061982	0.118376	0.123793
DO45181	0.0182	0.081616	0.09848	0.146207
DO45183	0.021693	0.069526	0.133584	0.126307
DO45185	0.017763	0.06391	0.070384	0.133485
DO45187	0.016838	0.037925	0.179104	0
DO45189	0.024785	0.036156	0.20604	0.12266
DO45191	0.022339	0.079092	0.124528	0.126349
DO45193	0.02489	0.086363	0.120584	0.157241
DO45197	0.021641	0.059017	0.07848	0.131577
DO45199	0.01675	0.06618	0.081688	0.11069
DO45201	0.024523	0.075478	0.07856	0.141909
DO45203	0.027859	0.085449	0.110296	0.132414
DO45205	0.02316	0.076437	0.089336	0.117731
DO45207	0.026461	0.059505	0.061888	0.131303
DO45209	0.019999	0.081531	0.07704	0.140332
DO45211	0.021606	0.052431	0.358192	0.082815
DO45213	0.023789	0.050782	0.078824	0.127605
DO45215	0.024173	0.054494	0.061288	0.092155
DO45217	0.02999	0.074503	0.139088	0.118276
DO45219	0.041413	0.075209	0.116296	0.13937
DO45221	0.031335	0.066231	0.13172	0.146207
DO45225	0.025344	0.057437	0.054272	0.164096
DO45227	0.023711	0.055604	0.120904	0.10931
DO45229	0.034479	0.060934	0.085072	0.208193
DO45231	0.023545	0.063793	0.097272	0.143992
DO45233	0.030147	0.035616	0.119576	0.177386
DO45235	0.0182	0.048139	0.083976	0.116059
DO45237	0.037815	0.068114	0.07684	0.14278
DO45239	0.025955	0.090307	0.12116	0.158719
DO45241	0.029518	0.061926	0.084648	0.159951
DO45243	0.018741	0.05731	0.100904	0.142017
DO45245	0.027144	0.050501	0.345344	0.069901
DO45247	0.018217	0.071637	0.119112	0.096888
DO45251	0.016785	0.041986	0.254088	0.114345
DO45253	0.020523	0.032816	0.157728	0.104581
DO45255	0.031073	0.074032	0.109648	0.136429
DO45257	0.035876	0.066432	0.137912	0.092075
DO45259	0.022374	0.071208	0.090336	0.129959
DO45261	0.019056	0.073528	0.081344	0.139793
DO45263	0.024435	0.0875	0.098648	0.142815
DO45265	0.034286	0.07906	0.092288	0.143529
DO45267	0.019754	0.056243	0.076608	0.109622
DO45269	0.045605	0.077546	0.066136	0.146218
DO45273	0.027719	0.085399	0.09612	0.15584
DO45275	0.025152	0.070922	0.088808	0.12867
DO45277	0.015929	0.059909	0.09068	0.104412
DO45279	0.024872	0.056052	0.180992	0.107386
DO45281	0.019283	0.072738	0.099952	0.130504
DO45283	0.043579	0.072018	0.127176	0.146702
DO45289	0.041727	0.054326	0.221368	0.087801
DO45293	0.033169	0.075579	0.098192	0.108589
DO45299	0.006166	0.040194	0.246344	0.018963
DO45301	0.048427	0.053469	0.122712	0.152946
DO45303	0.010807	0	0.26308	0.092
DO45305	0.020139	0.060363	0.230816	0.139406
DO45309	0.034538	0	0.081824	0.110049
DO48672	0.026095	0.0837	0.07264	0.18532
DO48674	0.037849	0.060901	0.089832	0.175504
DO48677	0.021641	0.059354	0.092096	0.123568
DO48679	0.017466	0.077563	0.078928	0.200148
DO48681	0.02716	0.069627	0.07456	0.163485
DO48682	0.003598	0.051535	0.244048	0.033656
DO48684	0.048609	0.078976	0.116088	0.163403
DO48686	0.022776	0.083684	0.1324	0.169917
DO48687	0.032285	0.059824	0.1028	0.110415
DO48689	0.030444	0.044666	0.074088	0.14556
DO48691	0.021291	0.066467	0.10004	0.142185
DO48692	0.02344	0.064456	0.097552	0.144778
DO48694	0.02358	0.069274	0.074384	0.103744
DO48695	0.021431	0.08745	0.116472	0.136134
DO48697	0.02397	0.063423	0.134016	0.103529
DO48700	0.025361	0.028591	0.139624	0.131494
DO48701	0.028418	0.067576	0.067104	0.19063
DO48703	0.029501	0.077025	0.094496	0.129409
DO48704	0.016418	0.076252	0.100872	0.127438
DO48706	0.021623	0.063288	0.06304	0.13936
DO48709	0.016017	0.079816	0.109544	0.14202
DO48712	0.018602	0.043918	0.128744	0.138921
DO48715	0.028173	0.071746	0.111536	0.127427
DO48716	0.024453	0.068753	0.060448	0.13532
DO48719	0.024907	0.059656	0.044392	0.111576
DO48720	0.01951	0.073562	0.132376	0.122167
DO48721	0.030968	0.07077	0.070992	0.127899
DO48723	0.047456	0.085718	0.086504	0.138109
DO48725	0.031754	0.068236	0.139824	0.105714
DO48727	0.017781	0.078101	0.127088	0.127647
DO48728	0.022549	0.048585	0.106832	0.141547
DO48730	0.019737	0.071431	0.094776	0.142562
DO48732	0.028051	0.076891	0.065136	0.168257
DO48733	0.020331	0.080674	0.067432	0.162199
DO48736	0.023614	0.081262	0.192216	0.10751
DO48737	0.025955	0.081431	0.060584	0.123842
DO48741	0.019213	0.070014	0.077584	0.135934
DO48742	0.016925	0.066601	0.113048	0.141784
DO48743	0.04681	0.074285	0.109952	0.157689
DO48746	0.024628	0.077462	0.082192	0.161743
DO48751	0.021658	0.062178	0.079584	0.135768
DO48753	0.01668	0.055119	0.161552	0.129461
DO48757	0.019737	0.07146	0.083016	0.17
DO48759	0.019685	0.068097	0.099352	0.130345
DO48760	0.028523	0.088795	0.083912	0.148325
DO48761	0.034758	0.063641	0.100728	0.162227

## Sheet: h) Liver
Sample	APOBEC	CPD	CpG	OxD
HX10T	0.023719	0.081918	0.044816	0.163445
HX11T	0.033535	0.07906	0.075704	0.185042
HX12T	0.043066	0.046669	0.06632	0.211084
HX13T	0.007779	0.05223	0.186424	0.068374
HX14T	0.037565	0.062431	0.070216	0.233571
HX15T	0.036208	0.063591	0.112096	0.190294
HX16T	0.020133	0.06006	0.125736	0.201849
HX17T	0.025012	0.057252	0.088704	0.19605
HX18T	0.023021	0.058509	0.107224	0.127017
HX19T	0.040208	0.08481	0.081144	0.194564
HX20T	0.021361	0.111372	0.1338	0.121448
HX21T	0.021693	0.072956	0.057096	0.175862
HX22T	0.033002	0.082666	0.13088	0.109945
HX23T	0.02475	0.05335	0.151992	0.112897
HX25T	0.049692	0.085552	0.132128	0.154483
HX28T	0.018392	0.080657	0.09924	0.171369
HX30T	0.025466	0.082809	0.063032	0.143824
HX33T	0.023457	0.058765	0.069096	0.143235
HX35T	0.031946	0.075932	0.108624	0.129951
HX4T	0.033953	0.089098	0.100512	0.111555
HX5T	0.027282	0.079144	0.081584	0.133487
HX9T	0.021903	0.083162	0.097112	0.129163
RK001_C01	0.024156	0.070165	0.071096	0.133153
RK002_C01	0.031632	0.074537	0.054272	0.152512
RK003_C01	0.026339	0.083431	0.082232	0.130462
RK004_C01	0.019003	0.07637	0.06804	0.154748
RK006_C01	0.025745	0.065255	0.047256	0.159748
RK006_C02	0.019492	0.05006	0.042472	0.172269
RK007_C01	0.022724	0.069324	0.10004	0.131387
RK010_C01	0.027475	0.069425	0.048384	0.124926
RK012_C01	0.02185	0.055655	0.080616	0.118529
RK015_C01	0.025536	0.049047	0.043376	0.175931
RK016_C01	0.028365	0.069106	0.073776	0.123529
RK019_C01	0.023021	0.068063	0.070264	0.206807
RK020_C01	0.029815	0.067643	0.07144	0.108719
RK021_C01	0.031579	0.07605	0.073568	0.158445
RK022_C01	0.041954	0.073639	0.103464	0.169507
RK023_C01	0.031789	0.073763	0.059312	0.204433
RK024_C01	0.035893	0.076672	0.121016	0.088241
RK025_C01	0.035282	0.069694	0.105736	0.147941
RK026_C01	0.02875	0.037532	0.088584	0.168963
RK027_C01	0.022444	0.054612	0.058464	0.18029
RK029_C01	0.027684	0.0779	0.060568	0.113596
RK031_C01	0.030846	0.082977	0.083432	0.128529
RK032_C01	0.023422	0.080977	0.092832	0.126305
RK033_C01	0.031998	0.067559	0.137816	0.200739
RK034_C01	0.027457	0.023482	0.090976	0.213866
RK035_C01	0.021519	0.04787	0.042648	0.141218
RK036_C01	0.017606	0.081145	0.069216	0.187647
RK037_C01	0.024226	0.088677	0.10804	0.141891
RK041_C01	0.027999	0.056916	0.057968	0.176915
RK042_C01	0.031064	0.077126	0.081144	0.144606
RK046_C01	0.018846	0.047365	0.06216	0.121681
RK046_C02	0.022008	0.057033	0.05508	0.13278
RK047_C01	0.023108	0.059757	0.054016	0.132185
RK048_C01	0.023772	0.068198	0.041936	0.165168
RK050_C01	0.026392	0.075932	0.071752	0.151626
RK051_C01	0.027055	0.07869	0.094072	0.164483
RK054_C01	0.027422	0.068601	0.085296	0.134593
RK056_C01	0.015982	0.125074	0.06224	0.136765
RK063_C01	0.021344	0.050644	0.09196	0.180166
RK067_C01	0.018305	0.061758	0.060776	0.142713
RK068_C01	0.020086	0.045294	0.176952	0
RK069_C01	0.026531	0.039841	0.18496	0.132463
RK075_C01	0.027213	0.08138	0.083496	0.168091
RK079_C01	0.022619	0.057319	0.072744	0.139378
RK083_C01	0.030042	0.087164	0.099848	0.138128
RK084_C01	0.024994	0.075125	0.071736	0.120714
RK086_C01	0.027457	0.059774	0.05988	0.136513
RK089_C01	0.021152	0.080085	0.065968	0.149585
RK092_C01	0.025728	0.053977	0.061448	0.134706
RK098_C01	0.033291	0.076403	0.134352	0.125911
RK099_C01	0.043613	0.078791	0.105104	0.15395
RK100_C01	0.034147	0.06882	0.11452	0.1533
RK106_C01	0.025658	0.058799	0.050168	0.171277
RK107_C01	0.025676	0.054293	0.108536	0.117094
RK108_C01	0.035631	0.058412	0.078712	0.213445
RK109_C01	0.025309	0.066264	0.08568	0.156555
RK126_C01	0.039037	0.069022	0.065464	0.149086
RK130_C01	0.028662	0.085963	0.112224	0.164039
RK133_C01	0.031439	0.062464	0.08352	0.17105
RK137_C01	0.020733	0.061673	0.081464	0.150504
RK138_C01	0.032443	0.055486	0.35488	0.075222
RK141_C01	0.020366	0.063666	0.11152	0.103361

## Sheet: i) Lung_Adeno
Sample	APOBEC	CPD	CpG	OxD
LU-A08-43	0.07999	0.037188	0.103336	0.1961
LUAD-2GUGK	0.034418	0.041705	0.09108	0.247979
LUAD-5V8LT	0.024184	0.025496	0.034472	0.339415
LUAD-AEIUF	0.033378	0.052859	0.07444	0.260166
LUAD-E00934	0.024751	0.035027	0.045032	0.336596
LUAD-E01014	0.062205	0.065104	0.22084	0.150966
LUAD-E01278	0.043242	0.026826	0.051752	0.325336
LUAD-E01317	0.086956	0.043624	0.11524	0.294975
LUAD-FH5PJ	0.029352	0.038447	0.067776	0.293235
LUAD-QY22Z	0.035754	0.065037	0.118912	0.158571
LUAD-S00488	0.026746	0.045724	0.056896	0.279415
LUAD-S01302	0.026592	0.043878	0.04572	0.295106
LUAD-S01331	0.029662	0.040643	0.051144	0.304772
LUAD-S01341	0.134345	0.063988	0.227568	0.098177
LUAD-S01345	0.27178	0.027019	0.0834	0.059852
LUAD-S01346	0.041083	0.054235	0.088512	0.251933
LUAD-S01356	0.023435	0.042788	0.062696	0.28383
LUAD-S01381	0.036697	0.047841	0.068504	0.258571
LUAD-S01404	0.028114	0.050882	0.069112	0.290042
LUAD-S01405	0.089846	0.050992	0.084352	0.227101
LUAD-S01467	0.044385	0.036942	0.081392	0.226429
LUAD-S01478	0.063934	0.026299	0.047312	0.308655
LUAD-U6SJ7	0.029275	0.054999	0.079184	0.273485

## Sheet: j) MALY-DE
Sample	APOBEC	CPD	CpG	OxD
DO27764	0.015039	0.057134	0.301208	0.05495
DO27767	0.014113	0.049131	0.215224	0.106183
DO27769	0.012611	0.052477	0.19576	0.129852
DO27771	0.005869	0.031207	0.067936	0.069852
DO27773	0.00407	0.065442	0.25012	0.094907
DO27775	0.014833	0.066937	0.20936	0.071089
DO27777	0.066247	0.026135	0.131816	0.173892
DO27779	0.058023	0.069997	0.126016	0.066552
DO27781	0.013219	0.066752	0.243496	0.089212
DO27785	0.013501	0.059034	0.27244	0.067448
DO27787	0.014934	0.061316	0.202104	0.078966
DO27789	0.015353	0.023777	0.240064	0.097967
DO27793	0.007935	0.032816	0.237328	0.106989
DO27795	0.013854	0	0.238408	0.041576
DO27797	0.013798	0.037974	0.27524	0.105172
DO27799	0.013201	0.053435	0.194752	0
DO27801	0.017938	0.059589	0.212376	0.052475
DO27803	0.019388	0.059404	0.236448	0.074066
DO27805	0.022112	0.046964	0.229448	0.091517
DO27807	0.00758	0.052342	0.157816	0.125379
DO27809	0.028148	0.035423	0.174648	0.096296
DO27811	0.02854	0.063322	0.145104	0.090296
DO27813	0.008171	0.060211	0.120488	0.175187
DO27817	0.009306	0.083835	0.2314	0.077379
DO27819	0.008768	0.05135	0.220304	0.140054
DO27821	0.009152	0.04824	0.218048	0.080297
DO27827	0.017344	0.047013	0.197952	0.119301
DO27833	0.015039	0.073242	0.182136	0.110747
DO27835	0.012785	0.084306	0.228128	0.113485
DO27837	0.016695	0.056249	0.160272	0.061992
DO27843	0.014742	0.064482	0.246248	0.09469
DO27847	0.025466	0.027461	0.294248	0.129259
DO27849	0.021798	0.04156	0.2604	0.109502
DO27851	0.013397	0.077059	0.21168	0.100197
DO27853	0.010008	0.048895	0.203624	0.089113
DO27855	0.011231	0.066051	0.244024	0.157724
DO27857	0.015685	0.04441	0.198968	0.1

[truncated: 11 more sheets: k) Melanoma, l) OV-AU, m) PACA-CA, n) PACA-AU, o) PAEN-AU, p) Pancreas, q) Medulloblastoma, r) PBCA-DE, s) PRAD-UK, t) Prostate, u) RECA-EU]
