# Supplementary material for: The somatic autosomal mutation matrix in cancer genomes
Source: Hum Genet. 2015 May 23;134(8):851–64. doi: 10.1007/s00439-015-1566-1 (PMC4495249; doi:10.1007/s00439-015-1566-1)
Supplement: Supplementary file 5 — Supplementary material 5 (XLSX 47 kb) [file 439_2015_1566_MOESM5_ESM.xlsx]

## Sheet: ST4
Sample	Dataset	Neighbor	Neigh_Dataset	Dist_Neigh	OK
DO49530	LAML-KR_ICGC	DO49535	LAML-KR_ICGC	0.08401	1
DO49532	LAML-KR_ICGC	DO46957	RECA-EU_ICGC	0.353112
DO49534	LAML-KR_ICGC	DO49535	LAML-KR_ICGC	0.10308	1
DO49535	LAML-KR_ICGC	DO49530	LAML-KR_ICGC	0.08401	1
DO1001	BRCA-UK_ICGC	PD3890a	Breast_Sanger	0.059164	1
DO1002	BRCA-UK_ICGC	PD3904a	Breast_Sanger	0.069762	1
DO1003	BRCA-UK_ICGC	PD3905a	Breast_Sanger	0.06682	1
DO1004	BRCA-UK_ICGC	PD3945a	Breast_Sanger	0.048989	1
DO1005	BRCA-UK_ICGC	PD4005a	Breast_Sanger	0.069112	1
DO1006	BRCA-UK_ICGC	PD4006a	Breast_Sanger	0.063684	1
DO1007	BRCA-UK_ICGC	PD4085a	Breast_Sanger	0.094633	1
DO1008	BRCA-UK_ICGC	PD4109a	Breast_Sanger	0.234471	1
DO1010	BRCA-UK_ICGC	PD4109a	Breast_Sanger	0.081385	1
DO1011	BRCA-UK_ICGC	PD4115a	Breast_Sanger	0.060645	1
DO1012	BRCA-UK_ICGC	PD4116a	Breast_Sanger	0.060839	1
DO1013	BRCA-UK_ICGC	PD4192a	Breast_Sanger	0.087813	1
DO1015	BRCA-UK_ICGC	PD4198a	Breast_Sanger	0.071192	1
DO1016	BRCA-UK_ICGC	PD4199a	Breast_Sanger	0.095301	1
DO1017	BRCA-UK_ICGC	DO46571	OV-AU_ICGC	0.208621
DO1018	BRCA-UK_ICGC	PD4103a	Breast_Sanger	0.078453	1
DO1020	BRCA-UK_ICGC	PD4107a	Breast_Sanger	0.058961	1
DO1076	BRCA-UK_ICGC	PD4120a	Breast_Sanger	0.07245	1
PD3890a	Breast_Sanger	DO1001	BRCA-UK_ICGC	0.059164	1
PD3904a	Breast_Sanger	DO1002	BRCA-UK_ICGC	0.069762	1
PD3905a	Breast_Sanger	DO1003	BRCA-UK_ICGC	0.06682	1
PD3945a	Breast_Sanger	DO1004	BRCA-UK_ICGC	0.048989	1
PD4005a	Breast_Sanger	DO1005	BRCA-UK_ICGC	0.069112	1
PD4006a	Breast_Sanger	DO1006	BRCA-UK_ICGC	0.063684	1
PD4072a	Breast_Sanger	PD4120a	Breast_Sanger	0.147416	1
PD4085a	Breast_Sanger	DO1007	BRCA-UK_ICGC	0.094633	1
PD4103a	Breast_Sanger	DO1018	BRCA-UK_ICGC	0.078453	1
PD4107a	Breast_Sanger	DO1020	BRCA-UK_ICGC	0.058961	1
PD4109a	Breast_Sanger	DO1010	BRCA-UK_ICGC	0.081385	1
PD4115a	Breast_Sanger	DO1011	BRCA-UK_ICGC	0.060645	1
PD4116a	Breast_Sanger	DO1012	BRCA-UK_ICGC	0.060839	1
PD4120a	Breast_Sanger	DO1076	BRCA-UK_ICGC	0.07245	1
PD4192a	Breast_Sanger	DO1013	BRCA-UK_ICGC	0.087813	1
PD4198a	Breast_Sanger	DO1015	BRCA-UK_ICGC	0.071192	1
PD4199a	Breast_Sanger	DO1016	BRCA-UK_ICGC	0.095301	1
PD4224a	Breast_Sanger	LUAD-S01345	Lung_Adeno_Sanger	0.207681
PD4255a	Breast_Sanger	PD4980a	Breast_Sanger	0.219549	1
PD4266a	Breast_Sanger	LUAD-S01341	Lung_Adeno_Sanger	0.3132
PD4267a	Breast_Sanger	DO33077	PACA-AU_ICGC	0.251031
PD4315a	Breast_Sanger	PD4826a	Breast_Sanger	0.19127	1
PD4604a	Breast_Sanger	APGI_2057	Pancreas_Sanger	0.174727
PD4605a	Breast_Sanger	DO33552	PACA-AU_ICGC	0.210876
PD4607a	Breast_Sanger	PD4120a	Breast_Sanger	0.18239	1
PD4608a	Breast_Sanger	DO49105	PACA-AU_ICGC	0.215089
PD4826a	Breast_Sanger	PD4315a	Breast_Sanger	0.19127	1
PD4833a	Breast_Sanger	DO46378	OV-AU_ICGC	0.166315
PD4836a	Breast_Sanger	DO46352	OV-AU_ICGC	0.174056
PD4841a	Breast_Sanger	DO46443	OV-AU_ICGC	0.171164
PD4847a	Breast_Sanger	DO34736	PACA-AU_ICGC	0.22247
PD4951a	Breast_Sanger	DO46394	OV-AU_ICGC	0.206467
PD4952a	Breast_Sanger	DO46448	OV-AU_ICGC	0.150604
PD4953a	Breast_Sanger	PD4115a	Breast_Sanger	0.159989	1
PD4954a	Breast_Sanger	DO46394	OV-AU_ICGC	0.16784
PD4955a	Breast_Sanger	PD4952a	Breast_Sanger	0.162573	1
PD4957a	Breast_Sanger	DO34128	PACA-AU_ICGC	0.196167
PD4958a	Breast_Sanger	PD6049a	Breast_Sanger	0.165449	1
PD4959a	Breast_Sanger	DO46388	OV-AU_ICGC	0.1675
PD4962a	Breast_Sanger	DO1005	BRCA-UK_ICGC	0.296088	1
PD4965a	Breast_Sanger	DO46463	OV-AU_ICGC	0.198492
PD4967a	Breast_Sanger	LUAD-S01341	Lung_Adeno_Sanger	0.203872
PD4968a	Breast_Sanger	DO32936	PACA-AU_ICGC	0.191297
PD4971a	Breast_Sanger	DO46783	PAEN-AU_ICGC	0.15992
PD4975a	Breast_Sanger	DO46611	OV-AU_ICGC	0.181473
PD4976a	Breast_Sanger	DO33552	PACA-AU_ICGC	0.161656
PD4980a	Breast_Sanger	PD4255a	Breast_Sanger	0.219549	1
PD5928a	Breast_Sanger	DO1011	BRCA-UK_ICGC	0.15457	1
PD5934a	Breast_Sanger	PD4006a	Breast_Sanger	0.124104	1
PD5935a	Breast_Sanger	PD7217a	Breast_Sanger	0.188059	1
PD5936a	Breast_Sanger	DO49105	PACA-AU_ICGC	0.230051
PD5942a	Breast_Sanger	DO46597	OV-AU_ICGC	0.19245
PD5944a	Breast_Sanger	PD4965a	Breast_Sanger	0.236259	1
PD5951a	Breast_Sanger	DO46468	OV-AU_ICGC	0.239315
PD5956a	Breast_Sanger	PD4980a	Breast_Sanger	0.22844	1
PD6018a	Breast_Sanger	DO46356	OV-AU_ICGC	0.232624
PD6042a	Breast_Sanger	PD6049a	Breast_Sanger	0.200014	1
PD6043a	Breast_Sanger	PD6722a	Breast_Sanger	0.28207	1
PD6044a	Breast_Sanger	DO33512	PACA-AU_ICGC	0.214651
PD6046a	Breast_Sanger	DO49105	PACA-AU_ICGC	0.185816
PD6049a	Breast_Sanger	PD4958a	Breast_Sanger	0.165449	1
PD6409a	Breast_Sanger	DO1012	BRCA-UK_ICGC	0.213737	1
PD6410a	Breast_Sanger	DO32904	PACA-AU_ICGC	0.172943
PD6411a	Breast_Sanger	PD4833a	Breast_Sanger	0.170378	1
PD6413a	Breast_Sanger	DO46458	OV-AU_ICGC	0.169948
PD6422a	Breast_Sanger	APGI_2137	Pancreas_Sanger	0.217387
PD6719a	Breast_Sanger	DO46394	OV-AU_ICGC	0.169385
PD6722a	Breast_Sanger	PD6043a	Breast_Sanger	0.28207	1
PD7207a	Breast_Sanger	DO33288	PACA-AU_ICGC	0.212138
PD7208a	Breast_Sanger	LUAD-S01341	Lung_Adeno_Sanger	0.266962
PD7215a	Breast_Sanger	DO46528	OV-AU_ICGC	0.229163
PD7217a	Breast_Sanger	PD7321a	Breast_Sanger	0.183667	1
PD7219a	Breast_Sanger	LUAD-S01345	Lung_Adeno_Sanger	0.293392
PD7321a	Breast_Sanger	PD7217a	Breast_Sanger	0.183667	1
PD7404a	Breast_Sanger	PD4192a	Breast_Sanger	0.237186	1
PD7409a	Breast_Sanger	PD7404a	Breast_Sanger	0.271834	1
PD7431a	Breast_Sanger	PD4967a	Breast_Sanger	0.254757	1
DO10839	ESAD-UK_ICGC	DO10854	ESAD-UK_ICGC	0.213942	1
DO10840	ESAD-UK_ICGC	DO10857	ESAD-UK_ICGC	0.173916	1
DO10841	ESAD-UK_ICGC	DO10842	ESAD-UK_ICGC	0.218225	1
DO10842	ESAD-UK_ICGC	DO10855	ESAD-UK_ICGC	0.123468	1
DO10843	ESAD-UK_ICGC	APGI_2157	Pancreas_Sanger	0.223058
DO10844	ESAD-UK_ICGC	DO33384	PACA-AU_ICGC	0.152509
DO10850	ESAD-UK_ICGC	DO34352	PACA-AU_ICGC	0.140419
DO10851	ESAD-UK_ICGC	DO33070	PACA-AU_ICGC	0.168831
DO10852	ESAD-UK_ICGC	DO33368	PACA-AU_ICGC	0.163936
DO10853	ESAD-UK_ICGC	DO32817	PACA-AU_ICGC	0.269079
DO10854	ESAD-UK_ICGC	DO10842	ESAD-UK_ICGC	0.183469	1
DO10855	ESAD-UK_ICGC	DO10842	ESAD-UK_ICGC	0.123468	1
DO10856	ESAD-UK_ICGC	DO34352	PACA-AU_ICGC	0.201195
DO10857	ESAD-UK_ICGC	DO10840	ESAD-UK_ICGC	0.173916	1
DO10858	ESAD-UK_ICGC	DO10855	ESAD-UK_ICGC	0.162612	1
DO10859	ESAD-UK_ICGC	DO10842	ESAD-UK_ICGC	0.225329	1
DO45029	LINC-JP_ICGC	HX4T	Liver_Sanger	0.137459	1
DO45031	LINC-JP_ICGC	HX5T	Liver_Sanger	0.095111	1
DO45033	LINC-JP_ICGC	HX9T	Liver_Sanger	0.109043	1
DO45035	LINC-JP_ICGC	HX10T	Liver_Sanger	0.092017	1
DO45037	LINC-JP_ICGC	HX11T	Liver_Sanger	0.089749	1
DO45039	LINC-JP_ICGC	HX12T	Liver_Sanger	0.063906	1
DO45041	LINC-JP_ICGC	HX13T	Liver_Sanger	0.067585	1
DO45043	LINC-JP_ICGC	HX14T	Liver_Sanger	0.078122	1
DO45045	LINC-JP_ICGC	HX15T	Liver_Sanger	0.094993	1
DO45047	LINC-JP_ICGC	HX16T	Liver_Sanger	0.178762	1
DO45049	LINC-JP_ICGC	HX17T	Liver_Sanger	0.064184	1
DO45051	LINC-JP_ICGC	HX18T	Liver_Sanger	0.159978	1
DO45053	LINC-JP_ICGC	HX19T	Liver_Sanger	0.101295	1
DO45055	LINC-JP_ICGC	HX20T	Liver_Sanger	0.124323	1
DO45057	LINC-JP_ICGC	HX21T	Liver_Sanger	0.064973	1
DO45059	LINC-JP_ICGC	HX22T	Liver_Sanger	0.20385	1
DO45061	LINC-JP_ICGC	HX23T	Liver_Sanger	0.140642	1
DO45064	LINC-JP_ICGC	DO45069	LINC-JP_ICGC	0.11975	1
DO45065	LINC-JP_ICGC	HX25T	Liver_Sanger	0.1114	1
DO45067	LINC-JP_ICGC	DO45183	LIRI-JP_ICGC	0.149726	1
DO45069	LINC-JP_ICGC	DO45064	LINC-JP_ICGC	0.11975	1
DO45071	LINC-JP_ICGC	HX28T	Liver_Sanger	0.070704	1
DO45073	LINC-JP_ICGC	DO45281	LIRI-JP_ICGC	0.119672	1
DO45075	LINC-JP_ICGC	HX30T	Liver_Sanger	0.148928	1
DO45077	LINC-JP_ICGC	DO45141	LIRI-JP_ICGC	0.161715	1
DO45079	LINC-JP_ICGC	DO45117	LIRI-JP_ICGC	0.145427	1
DO45081	LINC-JP_ICGC	HX33T	Liver_Sanger	0.072381	1
DO45083	LINC-JP_ICGC	DO48677	LIRI-JP_ICGC	0.131725	1
DO45085	LINC-JP_ICGC	HX35T	Liver_Sanger	0.085022	1
DO45087	LINC-JP_ICGC	DO45185	LIRI-JP_ICGC	0.192914	1
DO45089	LINC-JP_ICGC	DO48672	LIRI-JP_ICGC	0.162147	1
DO23508	LIRI-JP_ICGC	RK056_C01	Liver_Sanger	0.177691	1
DO23509	LIRI-JP_ICGC	RK001_C01	Liver_Sanger	0.139158	1
DO23510	LIRI-JP_ICGC	DO23532	LIRI-JP_ICGC	0.200628	1
DO23511	LIRI-JP_ICGC	DO23521	LIRI-JP_ICGC	0.130798	1
DO23512	LIRI-JP_ICGC	DO45094	LIRI-JP_ICGC	0.136508	1
DO23513	LIRI-JP_ICGC	DO45173	LIRI-JP_ICGC	0.134361	1
DO23514	LIRI-JP_ICGC	DO45165	LIRI-JP_ICGC	0.183412	1
DO23515	LIRI-JP_ICGC	RK068_C01	Liver_Sanger	0.207059	1
DO23516	LIRI-JP_ICGC	DO48737	LIRI-JP_ICGC	0.217491	1
DO23517	LIRI-JP_ICGC	RK075_C01	Liver_Sanger	0.049558	1
DO23518	LIRI-JP_ICGC	DO45071	LINC-JP_ICGC	0.216942	1
DO23519	LIRI-JP_ICGC	DO45151	LIRI-JP_ICGC	0.13849	1
DO23520	LIRI-JP_ICGC	DO48709	LIRI-JP_ICGC	0.175595	1
DO23521	LIRI-JP_ICGC	DO45281	LIRI-JP_ICGC	0.120815	1
DO23522	LIRI-JP_ICGC	DO48757	LIRI-JP_ICGC	0.155969	1
DO23524	LIRI-JP_ICGC	DO23521	LIRI-JP_ICGC	0.131493	1
DO23525	LIRI-JP_ICGC	DO23543	LIRI-JP_ICGC	0.122092	1
DO23526	LIRI-JP_ICGC	DO45227	LIRI-JP_ICGC	0.151056	1
DO23527	LIRI-JP_ICGC	RK007_C01	Liver_Sanger	0.131442	1
DO23528	LIRI-JP_ICGC	DO48736	LIRI-JP_ICGC	0.217729	1
DO23529	LIRI-JP_ICGC	DO48709	LIRI-JP_ICGC	0.164504	1
DO23532	LIRI-JP_ICGC	DO45141	LIRI-JP_ICGC	0.144051	1
DO23533	LIRI-JP_ICGC	HX21T	Liver_Sanger	0.14209	1
DO23534	LIRI-JP_ICGC	DO48677	LIRI-JP_ICGC	0.127718	1
DO23535	LIRI-JP_ICGC	RK051_C01	Liver_Sanger	0.14509	1
DO23536	LIRI-JP_ICGC	DO48706	LIRI-JP_ICGC	0.144295	1
DO23537	LIRI-JP_ICGC	DO45281	LIRI-JP_ICGC	0.121133	1
DO23538	LIRI-JP_ICGC	DO48727	LIRI-JP_ICGC	0.143273	1
DO23539	LIRI-JP_ICGC	DO45071	LINC-JP_ICGC	0.150576	1
DO23540	LIRI-JP_ICGC	DO23543	LIRI-JP_ICGC	0.115869	1
DO23541	LIRI-JP_ICGC	DO45151	LIRI-JP_ICGC	0.127295	1
DO23542	LIRI-JP_ICGC	RK051_C01	Liver_Sanger	0.123343	1
DO23543	LIRI-JP_ICGC	DO23540	LIRI-JP_ICGC	0.115869	1
DO23544	LIRI-JP_ICGC	DO45259	LIRI-JP_ICGC	0.149875	1
DO23545	LIRI-JP_ICGC	DO48706	LIRI-JP_ICGC	0.109483	1
DO23546	LIRI-JP_ICGC	DO45159	LIRI-JP_ICGC	0.142258	1
DO23548	LIRI-JP_ICGC	DO45165	LIRI-JP_ICGC	0.19717	1
DO23549	LIRI-JP_ICGC	DO45281	LIRI-JP_ICGC	0.140667	1
DO23550	LIRI-JP_ICGC	DO23513	LIRI-JP_ICGC	0.137431	1
DO23551	LIRI-JP_ICGC	DO23521	LIRI-JP_ICGC	0.183163	1
DO23552	LIRI-JP_ICGC	RK099_C01	Liver_Sanger	0.147695	1
DO45091	LIRI-JP_ICGC	RK001_C01	Liver_Sanger	0.05523	1
DO45092	LIRI-JP_ICGC	RK002_C01	Liver_Sanger	0.065215	1
DO45093	LIRI-JP_ICGC	RK003_C01	Liver_Sanger	0.075283	1
DO45094	LIRI-JP_ICGC	RK004_C01	Liver_Sanger	0.056685	1
DO45095	LIRI-JP_ICGC	DO23545	LIRI-JP_ICGC	0.184986	1
DO45096	LIRI-JP_ICGC	RK006_C01	Liver_Sanger	0.077487	1
DO45097	LIRI-JP_ICGC	RK007_C01	Liver_Sanger	0.081568	1
DO45099	LIRI-JP_ICGC	RK010_C01	Liver_Sanger	0.071012	1
DO45101	LIRI-JP_ICGC	RK012_C01	Liver_Sanger	0.066875	1
DO45103	LIRI-JP_ICGC	DO45253	LIRI-JP_ICGC	0.178419	1
DO45105	LIRI-JP_ICGC	RK015_C01	Liver_Sanger	0.059117	1
DO45107	LIRI-JP_ICGC	RK016_C01	Liver_Sanger	0.076621	1
DO45111	LIRI-JP_ICGC	RK019_C01	Liver_Sanger	0.07019	1
DO45113	LIRI-JP_ICGC	RK020_C01	Liver_Sanger	0.062826	1
DO45115	LIRI-JP_ICGC	RK021_C01	Liver_Sanger	0.050922	1
DO45117	LIRI-JP_ICGC	RK022_C01	Liver_Sanger	0.06273	1
DO45119	LIRI-JP_ICGC	RK023_C01	Liver_Sanger	0.043093	1
DO45121	LIRI-JP_ICGC	RK024_C01	Liver_Sanger	0.076562	1
DO45123	LIRI-JP_ICGC	RK025_C01	Liver_Sanger	0.056853	1
DO45125	LIRI-JP_ICGC	RK026_C01	Liver_Sanger	0.090652	1
DO45127	LIRI-JP_ICGC	RK027_C01	Liver_Sanger	0.044853	1
DO45129	LIRI-JP_ICGC	RK029_C01	Liver_Sanger	0.054848	1
DO45131	LIRI-JP_ICGC	RK031_C01	Liver_Sanger	0.076431	1
DO45133	LIRI-JP_ICGC	RK032_C01	Liver_Sanger	0.049783	1
DO45135	LIRI-JP_ICGC	RK033_C01	Liver_Sanger	0.070323	1
DO45137	LIRI-JP_ICGC	RK034_C01	Liver_Sanger	0.067182	1
DO45139	LIRI-JP_ICGC	RK035_C01	Liver_Sanger	0.032546	1
DO45141	LIRI-JP_ICGC	DO48695	LIRI-JP_ICGC	0.116466	1
DO45143	LIRI-JP_ICGC	RK037_C01	Liver_Sanger	0.074761	1
DO45145	LIRI-JP_ICGC	RK041_C01	Liver_Sanger	0.040878	1
DO45147	LIRI-JP_ICGC	RK042_C01	Liver_Sanger	0.061894	1
DO45149	LIRI-JP_ICGC	DO48686	LIRI-JP_ICGC	0.136862	1
DO45151	LIRI-JP_ICGC	RK046_C01	Liver_Sanger	0.095811	1
DO45153	LIRI-JP_ICGC	RK047_C01	Liver_Sanger	0.073569	1
DO45155	LIRI-JP_ICGC	RK048_C01	Liver_Sanger	0.054863	1
DO45157	LIRI-JP_ICGC	DO45131	LIRI-JP_ICGC	0.379797	1
DO45159	LIRI-JP_ICGC	RK050_C01	Liver_Sanger	0.064712	1
DO45161	LIRI-JP_ICGC	RK051_C01	Liver_Sanger	0.057414	1
DO45163	LIRI-JP_ICGC	DO45173	LIRI-JP_ICGC	0.123561	1
DO45165	LIRI-JP_ICGC	RK054_C01	Liver_Sanger	0.060797	1
DO45169	LIRI-JP_ICGC	RK056_C01	Liver_Sanger	0.051311	1
DO45171	LIRI-JP_ICGC	DO48742	LIRI-JP_ICGC	0.147663	1
DO45173	LIRI-JP_ICGC	DO45201	LIRI-JP_ICGC	0.121574	1
DO45175	LIRI-JP_ICGC	DO48751	LIRI-JP_ICGC	0.146741	1
DO45177	LIRI-JP_ICGC	RK063_C01	Liver_Sanger	0.098381	1
DO45179	LIRI-JP_ICGC	DO45281	LIRI-JP_ICGC	0.139214	1
DO45181	LIRI-JP_ICGC	DO48686	LIRI-JP_ICGC	0.126831	1
DO45183	LIRI-JP_ICGC	DO48686	LIRI-JP_ICGC	0.13769	1
DO45185	LIRI-JP_ICGC	RK067_C01	Liver_Sanger	0.055616	1
DO45187	LIRI-JP_ICGC	RK068_C01	Liver_Sanger	0.11838	1
DO45189	LIRI-JP_ICGC	RK069_C01	Liver_Sanger	0.086557	1
DO45191	LIRI-JP_ICGC	DO45183	LIRI-JP_ICGC	0.167806	1
DO45193	LIRI-JP_ICGC	DO45181	LIRI-JP_ICGC	0.130126	1
DO45197	LIRI-JP_ICGC	RK079_C01	Liver_Sanger	0.045976	1
DO45199	LIRI-JP_ICGC	DO45151	LIRI-JP_ICGC	0.153076	1
DO45201	LIRI-JP_ICGC	DO45173	LIRI-JP_ICGC	0.121574	1
DO45203	LIRI-JP_ICGC	RK083_C01	Liver_Sanger	0.058833	1
DO45205	LIRI-JP_ICGC	RK084_C01	Liver_Sanger	0.057016	1
DO45207	LIRI-JP_ICGC	RK086_C01	Liver_Sanger	0.05153	1
DO45209	LIRI-JP_ICGC	RK089_C01	Liver_Sanger	0.053196	1
DO45211	LIRI-JP_ICGC	DO49181	PACA-AU_ICGC	0.165407
DO45213	LIRI-JP_ICGC	RK092_C01	Liver_Sanger	0.058105	1
DO45215	LIRI-JP_ICGC	DO45151	LIRI-JP_ICGC	0.156764	1
DO45217	LIRI-JP_ICGC	RK098_C01	Liver_Sanger	0.063353	1
DO45219	LIRI-JP_ICGC	RK099_C01	Liver_Sanger	0.081451	1
DO45221	LIRI-JP_ICGC	RK100_C01	Liver_Sanger	0.072646	1
DO45225	LIRI-JP_ICGC	RK106_C01	Liver_Sanger	0.045932	1
DO45227	LIRI-JP_ICGC	RK107_C01	Liver_Sanger	0.063257	1
DO45229	LIRI-JP_ICGC	RK108_C01	Liver_Sanger	0.05478	1
DO45231	LIRI-JP_ICGC	RK109_C01	Liver_Sanger	0.073613	1
DO45233	LIRI-JP_ICGC	DO45079	LINC-JP_ICGC	0.186	1
DO45235	LIRI-JP_ICGC	DO45281	LIRI-JP_ICGC	0.163569	1
DO45237	LIRI-JP_ICGC	RK126_C01	Liver_Sanger	0.042909	1
DO45239	LIRI-JP_ICGC	RK130_C01	Liver_Sanger	0.066212	1
DO45241	LIRI-JP_ICGC	RK133_C01	Liver_Sanger	0.069499	1
DO45243	LIRI-JP_ICGC	RK137_C01	Liver_Sanger	0.075583	1
DO45245	LIRI-JP_ICGC	RK138_C01	Liver_Sanger	0.09946	1
DO45247	LIRI-JP_ICGC	RK141_C01	Liver_Sanger	0.060185	1
DO45251	LIRI-JP_ICGC	DO45289	LIRI-JP_ICGC	0.21099	1
DO45253	LIRI-JP_ICGC	DO45103	LIRI-JP_ICGC	0.178419	1
DO45255	LIRI-JP_ICGC	DO23552	LIRI-JP_ICGC	0.169391	1
DO45257	LIRI-JP_ICGC	DO45253	LIRI-JP_ICGC	0.189729	1
DO45259	LIRI-JP_ICGC	DO48677	LIRI-JP_ICGC	0.118362	1
DO45261	LIRI-JP_ICGC	DO45207	LIRI-JP_ICGC	0.122671	1
DO45263	LIRI-JP_ICGC	DO45161	LIRI-JP_ICGC	0.148294	1
DO45265	LIRI-JP_ICGC	DO23525	LIRI-JP_ICGC	0.141591	1
DO45267	LIRI-JP_ICGC	DO45199	LIRI-JP_ICGC	0.189336	1
DO45269	LIRI-JP_ICGC	DO23543	LIRI-JP_ICGC	0.128163	1
DO45273	LIRI-JP_ICGC	DO23542	LIRI-JP_ICGC	0.131456	1
DO45275	LIRI-JP_ICGC	DO45129	LIRI-JP_ICGC	0.135138	1
DO45277	LIRI-JP_ICGC	DO45151	LIRI-JP_ICGC	0.151152	1
DO45279	LIRI-JP_ICGC	DO45289	LIRI-JP_ICGC	0.221622	1
DO45281	LIRI-JP_ICGC	DO48677	LIRI-JP_ICGC	0.119004	1
DO45283	LIRI-JP_ICGC	RK098_C01	Liver_Sanger	0.19707	1
DO45289	LIRI-JP_ICGC	DO45305	LIRI-JP_ICGC	0.209632	1
DO45293	LIRI-JP_ICGC	DO45237	LIRI-JP_ICGC	0.225219	1
DO45299	LIRI-JP_ICGC	DO48682	LIRI-JP_ICGC	0.200283	1
DO45301	LIRI-JP_ICGC	DO46448	OV-AU_ICGC	0.180067
DO45303	LIRI-JP_ICGC	DO46783	PAEN-AU_ICGC	0.183595
DO45305	LIRI-JP_ICGC	DO48736	LIRI-JP_ICGC	0.206765	1
DO45309	LIRI-JP_ICGC	DO45171	LIRI-JP_ICGC	0.252345	1
DO48672	LIRI-JP_ICGC	HX21T	Liver_Sanger	0.141116	1
DO48674	LIRI-JP_ICGC	DO23539	LIRI-JP_ICGC	0.170549	1
DO48677	LIRI-JP_ICGC	DO45259	LIRI-JP_ICGC	0.118362	1
DO48679	LIRI-JP_ICGC	DO45111	LIRI-JP_ICGC	0.130239	1
DO48681	LIRI-JP_ICGC	DO45096	LIRI-JP_ICGC	0.12606	1
DO48682	LIRI-JP_ICGC	DO46877	RECA-EU_ICGC	0.191298
DO48684	LIRI-JP_ICGC	DO45141	LIRI-JP_ICGC	0.141169	1
DO48686	LIRI-JP_ICGC	DO45181	LIRI-JP_ICGC	0.126831	1
DO48687	LIRI-JP_ICGC	DO23527	LIRI-JP_ICGC	0.150536	1
DO48689	LIRI-JP_ICGC	DO48716	LIRI-JP_ICGC	0.141451	1
DO48691	LIRI-JP_ICGC	DO23521	LIRI-JP_ICGC	0.173483	1
DO48692	LIRI-JP_ICGC	DO45281	LIRI-JP_ICGC	0.131673	1
DO48694	LIRI-JP_ICGC	DO45073	LINC-JP_ICGC	0.155917	1
DO48695	LIRI-JP_ICGC	DO45141	LIRI-JP_ICGC	0.116466	1
DO48697	LIRI-JP_ICGC	DO23526	LIRI-JP_ICGC	0.170671	1
DO48700	LIRI-JP_ICGC	DO23527	LIRI-JP_ICGC	0.184644	1
DO48701	LIRI-JP_ICGC	DO45145	LIRI-JP_ICGC	0.139774	1
DO48703	LIRI-JP_ICGC	DO45073	LINC-JP_ICGC	0.15519	1
DO48704	LIRI-JP_ICGC	DO23527	LIRI-JP_ICGC	0.149688	1
DO48706	LIRI-JP_ICGC	DO23545	LIRI-JP_ICGC	0.109483	1
DO48709	LIRI-JP_ICGC	DO45181	LIRI-JP_ICGC	0.136513	1
DO48712	LIRI-JP_ICGC	DO45183	LIRI-JP_ICGC	0.163041	1
DO48715	LIRI-JP_ICGC	DO45203	LIRI-JP_ICGC	0.16136	1
DO48716	LIRI-JP_ICGC	DO48706	LIRI-JP_ICGC	0.109689	1
DO48719	LIRI-JP_ICGC	DO48716	LIRI-JP_ICGC	0.21099	1
DO48720	LIRI-JP_ICGC	DO23538	LIRI-JP_ICGC	0.176252	1
DO48721	LIRI-JP_ICGC	DO48716	LIRI-JP_ICGC	0.181946	1
DO48723	LIRI-JP_ICGC	DO45115	LIRI-JP_ICGC	0.127491	1
DO48725	LIRI-JP_ICGC	DO45217	LIRI-JP_ICGC	0.178268	1
DO48727	LIRI-JP_ICGC	DO48686	LIRI-JP_ICGC	0.13945	1
DO48728	LIRI-JP_ICGC	DO23527	LIRI-JP_ICGC	0.171686	1
DO48730	LIRI-JP_ICGC	DO45133	LIRI-JP_ICGC	0.128637	1
DO48732	LIRI-JP_ICGC	RK021_C01	Liver_Sanger	0.117961	1
DO48733	LIRI-JP_ICGC	DO23525	LIRI-JP_ICGC	0.134881	1
DO48736	LIRI-JP_ICGC	DO48725	LIRI-JP_ICGC	0.200419	1
DO48737	LIRI-JP_ICGC	DO23525	LIRI-JP_ICGC	0.156523	1
DO48741	LIRI-JP_ICGC	DO45151	LIRI-JP_ICGC	0.124645	1
DO48742	LIRI-JP_ICGC	DO23527	LIRI-JP_ICGC	0.134865	1
DO48743	LIRI-JP_ICGC	RK100_C01	Liver_Sanger	0.164436	1
DO48746	LIRI-JP_ICGC	DO23513	LIRI-JP_ICGC	0.134891	1
DO48751	LIRI-JP_ICGC	DO45173	LIRI-JP_ICGC	0.133391	1
DO48753	LIRI-JP_ICGC	DO48742	LIRI-JP_ICGC	0.196287	1
DO48757	LIRI-JP_ICGC	DO23522	LIRI-JP_ICGC	0.155969	1
DO48759	LIRI-JP_ICGC	RK007_C01	Liver_Sanger	0.150753	1
DO48760	LIRI-JP_ICGC	DO23542	LIRI-JP_ICGC	0.124169	1
DO48761	LIRI-JP_ICGC	DO45175	LIRI-JP_ICGC	0.154196	1
HX10T	Liver_Sanger	DO45035	LINC-JP_ICGC	0.092017	1
HX11T	Liver_Sanger	DO45037	LINC-JP_ICGC	0.089749	1
HX12T	Liver_Sanger	DO45039	LINC-JP_ICGC	0.063906	1
HX13T	Liver_Sanger	DO45041	LINC-JP_ICGC	0.067585	1
HX14T	Liver_Sanger	DO45043	LINC-JP_ICGC	0.078122	1
HX15T	Liver_Sanger	DO45045	LINC-JP_ICGC	0.094993	1
HX16T	Liver_Sanger	DO45047	LINC-JP_ICGC	0.178762	1
HX17T	Liver_Sanger	DO45049	LINC-JP_ICGC	0.064184	1
HX18T	Liver_Sanger	DO45051	LINC-JP_ICGC	0.159978	1
HX19T	Liver_Sanger	DO45053	LINC-JP_ICGC	0.101295	1
HX20T	Liver_Sanger	DO45055	LINC-JP_ICGC	0.124323	1
HX21T	Liver_Sanger	DO45057	LINC-JP_ICGC	0.064973	1
HX22T	Liver_Sanger	DO45217	LIRI-JP_ICGC	0.203122	1
HX23T	Liver_Sanger	DO45061	LINC-JP_ICGC	0.140642	1
HX25T	Liver_Sanger	DO45065	LINC-JP_ICGC	0.1114	1
HX28T	Liver_Sanger	DO45071	LINC-JP_ICGC	0.070704	1
HX30T	Liver_Sanger	RK021_C01	Liver_Sanger	0.143287	1
HX33T	Liver_Sanger	DO45081	LINC-JP_ICGC	0.072381	1
HX35T	Liver_Sanger	DO45085	LINC-JP_ICGC	0.085022	1
HX4T	Liver_Sanger	DO45029	LINC-JP_ICGC	0.137459	1
HX5T	Liver_Sanger	DO45031	LINC-JP_ICGC	0.095111	1
HX9T	Liver_Sanger	DO45033	LINC-JP_ICGC	0.109043	1
RK001_C01	Liver_Sanger	DO45091	LIRI-JP_ICGC	0.05523	1
RK002_C01	Liver_Sanger	DO45092	LIRI-JP_ICGC	0.065215	1
RK003_C01	Liver_Sanger	DO45093	LIRI-JP_ICGC	0.075283	1
RK004_C01	Liver_Sanger	DO45094	LIRI-JP_ICGC	0.056685	1
RK006_C01	Liver_Sanger	DO45096	LIRI-JP_ICGC	0.077487	1
RK006_C02	Liver_Sanger	DO45096	LIRI-JP_ICGC	0.085218	1
RK007_C01	Liver_Sanger	DO45097	LIRI-JP_ICGC	0.081568	1
RK010_C01	Liver_Sanger	DO45099	LIRI-JP_ICGC	0.071012	1
RK012_C01	Liver_Sanger	DO45101	LIRI-JP_ICGC	0.066875	1
RK015_C01	Liver_Sanger	DO45105	LIRI-JP_ICGC	0.059117	1
RK016_C01	Liver_Sanger	DO45107	LIRI-JP_ICGC	0.076621	1
RK019_C01	Liver_Sanger	DO45111	LIRI-JP_ICGC	0.07019	1
RK020_C01	Liver_Sanger	DO45113	LIRI-JP_ICGC	0.062826	1
RK021_C01	Liver_Sanger	DO45115	LIRI-JP_ICGC	0.050922	1
RK022_C01	Liver_Sanger	DO45117	LIRI-JP_ICGC	0.06273	1
RK023_C01	Liver_Sanger	DO45119	LIRI-JP_ICGC	0.043093	1
RK024_C01	Liver_Sanger	DO45121	LIRI-JP_ICGC	0.076562	1
RK025_C01	Liver_Sanger	DO45123	LIRI-JP_ICGC	0.056853	1
RK026_C01	Liver_Sanger	DO45125	LIRI-JP_ICGC	0.090652	1
RK027_C01	Liver_Sanger	DO45127	LIRI-JP_ICGC	0.044853	1
RK029_C01	Liver_Sanger	DO45129	LIRI-JP_ICGC	0.054848	1
RK031_C01	Liver_Sanger	DO45131	LIRI-JP_ICGC	0.076431	1
RK032_C01	Liver_Sanger	DO45133	LIRI-JP_ICGC	0.049783	1
RK033_C01	Liver_Sanger	DO45135	LIRI-JP_ICGC	0.070323	1
RK034_C01	Liver_Sanger	DO45137	LIRI-JP_ICGC	0.067182	1
RK035_C01	Liver_Sanger	DO45139	LIRI-JP_ICGC	0.032546	1
RK036_C01	Liver_Sanger	DO48733	LIRI-JP_ICGC	0.166292	1
RK037_C01	Liver_Sanger	DO45143	LIRI-JP_ICGC	0.074761	1
RK041_C01	Liver_Sanger	DO45145	LIRI-JP_ICGC	0.040878	1
RK042_C01	Liver_Sanger	DO45147	LIRI-JP_ICGC	0.061894	1
RK046_C01	Liver_Sanger	DO45151	LIRI-JP_ICGC	0.095811	1
RK046_C02	Liver_Sanger	DO45151	LIRI-JP_ICGC	0.103894	1
RK047_C01	Liver_Sanger	DO45153	LIRI-JP_ICGC	0.073569	1
RK048_C01	Liver_Sanger	DO45155	LIRI-JP_ICGC	0.054863	1
RK050_C01	Liver_Sanger	DO45159	LIRI-JP_ICGC	0.064712	1
RK051_C01	Liver_Sanger	DO45161	LIRI-JP_ICGC	0.057414	1
RK054_C01	Liver_Sanger	DO45165	LIRI-JP_ICGC	0.060797	1
RK056_C01	Liver_Sanger	DO45169	LIRI-JP_ICGC	0.051311	1
RK063_C01	Liver_Sanger	DO45177	LIRI-JP_ICGC	0.098381	1
RK067_C01	Liver_Sanger	DO45185	LIRI-JP_ICGC	0.055616	1
RK068_C01	Liver_Sanger	DO45187	LIRI-JP_ICGC	0.11838	1
RK069_C01	Liver_Sanger	DO45189	LIRI-JP_ICGC	0.086557	1
RK075_C01	Liver_Sanger	DO23517	LIRI-JP_ICGC	0.049558	1
RK079_C01	Liver_Sanger	DO45197	LIRI-JP_ICGC	0.045976	1
RK083_C01	Liver_Sanger	DO45203	LIRI-JP_ICGC	0.058833	1
RK084_C01	Liver_Sanger	DO45205	LIRI-JP_ICGC	0.057016	1
RK086_C01	Liver_Sanger	DO45207	LIRI-JP_ICGC	0.05153	1
RK089_C01	Liver_Sanger	DO45209	LIRI-JP_ICGC	0.053196	1
RK092_C01	Liver_Sanger	DO45213	LIRI-JP_ICGC	0.058105	1
RK098_C01	Liver_Sanger	DO45217	LIRI-JP_ICGC	0.063353	1
RK099_C01	Liver_Sanger	DO45219	LIRI-JP_ICGC	0.081451	1
RK100_C01	Liver_Sanger	DO45221	LIRI-JP_ICGC	0.072646	1
RK106_C01	Liver_Sanger	DO45225	LIRI-JP_ICGC	0.045932	1
RK107_C01	Liver_Sanger	DO45227	LIRI-JP_ICGC	0.063257	1
RK108_C01	Liver_Sanger	DO45229	LIRI-JP_ICGC	0.05478	1
RK109_C01	Liver_Sanger	DO45231	LIRI-JP_ICGC	0.073613	1
RK126_C01	Liver_Sanger	DO45237	LIRI-JP_ICGC	0.042909	1
RK130_C01	Liver_Sanger	DO45239	LIRI-JP_ICGC	0.066212	1
RK133_C01	Liver_Sanger	DO45241	LIRI-JP_ICGC	0.069499	1
RK137_C01	Liver_Sanger	DO45243	LIRI-JP_ICGC	0.075583	1
RK138_C01	Liver_Sanger	DO45245	LIRI-JP_ICGC	0.09946	1
RK141_C01	Liver_Sanger	DO45247	LIRI-JP_ICGC	0.060185	1
LU-A08-43	Lung_Adeno_Sanger	DO46368	OV-AU_ICGC	0.204948
LUAD-2GUGK	Lung_Adeno_Sanger	LUAD-S01381	Lung_Adeno_Sanger	0.104106	1
LUAD-5V8LT	Lung_Adeno_Sanger	LUAD-E01278	Lung_Adeno_Sanger	0.13269	1
LUAD-AEIUF	Lung_Adeno_Sanger	LUAD-S01346	Lung_Adeno_Sanger	0.122873	1
LUAD-E00934	Lung_Adeno_Sanger	LUAD-E01278	Lung_Adeno_Sanger	0.110529	1
LUAD-E01014	Lung_Adeno_Sanger	APGI_2137	Pancreas_Sanger	0.155676
LUAD-E01278	Lung_Adeno_Sanger	LUAD-S01478	Lung_Adeno_Sanger	0.09369	1
LUAD-E01317	Lung_Adeno_Sanger	LUAD-2GUGK	Lung_Adeno_Sanger	0.216684	1
LUAD-FH5PJ	Lung_Adeno_Sanger	LUAD-U6SJ7	Lung_Adeno_Sanger	0.088914	1
LUAD-QY22Z	Lung_Adeno_Sanger	DO45053	LINC-JP_ICGC	0.223959
LUAD-S00488	Lung_Adeno_Sanger	LUAD-S01404	Lung_Adeno_Sanger	0.086206	1
LUAD-S01302	Lung_Adeno_Sanger	LUAD-S01331	Lung_Adeno_Sanger	0.086062	1
LUAD-S01331	Lung_Adeno_Sanger	LUAD-S01302	Lung_Adeno_Sanger	0.086062	1
LUAD-S01341	Lung_Adeno_Sanger	PD4315a	Breast_Sanger	0.200092
LUAD-S01345	Lung_Adeno_Sanger	PD4199a	Breast_Sanger	0.188378
LUAD-S01346	Lung_Adeno_Sanger	LUAD-S01467	Lung_Adeno_Sanger	0.096494	1
LUAD-S01356	Lung_Adeno_Sanger	LUAD-FH5PJ	Lung_Adeno_Sanger	0.126023	1
LUAD-S01381	Lung_Adeno_Sanger	LUAD-2GUGK	Lung_Adeno_Sanger	0.104106	1
LUAD-S01404	Lung_Adeno_Sanger	LUAD-S00488	Lung_Adeno_Sanger	0.086206	1
LUAD-S01405	Lung_Adeno_Sanger	LUAD-S01467	Lung_Adeno_Sanger	0.179226	1
LUAD-S01467	Lung_Adeno_Sanger	LUAD-S01346	Lung_Adeno_Sanger	0.096494	1
LUAD-S01478	Lung_Adeno_Sanger	LUAD-E01278	Lung_Adeno_Sanger	0.09369	1
LUAD-U6SJ7	Lung_Adeno_Sanger	LUAD-FH5PJ	Lung_Adeno_Sanger	0.088914	1
DO27764	MALY-DE_ICGC	DO27797	MALY-DE_ICGC	0.191941	1
DO27767	MALY-DE_ICGC	DO27833	MALY-DE_ICGC	0.163799	1
DO27769	MALY-DE_ICGC	DO27819	MALY-DE_ICGC	0.185715	1
DO27771	MALY-DE_ICGC	DO27853	MALY-DE_ICGC	0.593635	1
DO27773	MALY-DE_ICGC	DO27805	MALY-DE_ICGC	0.160661	1
DO27775	MALY-DE_ICGC	DO27835	MALY-DE_ICGC	0.213689	1
DO27777	MALY-DE_ICGC	APGI_2179	Pancreas_Sanger	0.216261
DO27779	MALY-DE_ICGC	DO27811	MALY-DE_ICGC	0.40732	1
DO27781	MALY-DE_ICGC	DO27835	MALY-DE_ICGC	0.174075	1
DO27785	MALY-DE_ICGC	DO27835	MALY-DE_ICGC	0.170232	1
DO27787	MALY-DE_ICGC	DO27805	MALY-DE_ICGC	0.19146	1
DO27789	MALY-DE_ICGC	DO27855	MALY-DE_ICGC	0.188071	1
DO27793	MALY-DE_ICGC	DO27821	MALY-DE_ICGC	0.228877	1
DO27795	MALY-DE_ICGC	DO27821	MALY-DE_ICGC	0.231848	1
DO27797	MALY-DE_ICGC	DO27835	MALY-DE_ICGC	0.164662	1
DO27799	MALY-DE_ICGC	DO27833	MALY-DE_ICGC	0.246769	1
DO27801	MALY-DE_ICGC	DO27803	MALY-DE_ICGC	0.139726	1
DO27803	MALY-DE_ICGC	DO27801	MALY-DE_ICGC	0.139726	1
DO27805	MALY-DE_ICGC	DO27835	MALY-DE_ICGC	0.152341	1
DO27807	MALY-DE_ICGC	DO27853	MALY-DE_ICGC	0.183586	1
DO27809	MALY-DE_ICGC	DO27805	MALY-DE_ICGC	0.159397	1
DO27811	MALY-DE_ICGC	DO27853	MALY-DE_ICGC	0.227335	1
DO27813	MALY-DE_ICGC	DO49442	PACA-CA_ICGC	0.306034
DO27817	MALY-DE_ICGC	DO27805	MALY-DE_ICGC	0.20452	1
DO27819	MALY-DE_ICGC	DO27769	MALY-DE_ICGC	0.185715	1
DO27821	MALY-DE_ICGC	DO27769	MALY-DE_ICGC	0.206542	1
DO27827	MALY-DE_ICGC	DO27855	MALY-DE_ICGC	0.247841	1
DO27833	MALY-DE_ICGC	DO27767	MALY-DE_ICGC	0.163799	1
DO27835	MALY-DE_ICGC	DO27805	MALY-DE_ICGC	0.152341	1
DO27837	MALY-DE_ICGC	DO27801	MALY-DE_ICGC	0.212659	1
DO27843	MALY-DE_ICGC	DO27797	MALY-DE_ICGC	0.200912	1
DO27847	MALY-DE_ICGC	DO27855	MALY-DE_ICGC	0.176395	1
DO27849	MALY-DE_ICGC	DO27785	MALY-DE_ICGC	0.182144	1
DO27851	MALY-DE_ICGC	DO27819	MALY-DE_ICGC	0.196755	1
DO27853	MALY-DE_ICGC	DO27807	MALY-DE_ICGC	0.183586	1
DO27855	MALY-DE_ICGC	DO27847	MALY-DE_ICGC	0.176395	1
DO27857	MALY-DE_ICGC	DO27801	MALY-DE_ICGC	0.163565	1
ME001	Melanoma_Berger	ME030	Melanoma_Berger	0.10541	1
ME002	Melanoma_Berger	ME024	Melanoma_Berger	0.063855	1
ME007	Melanoma_Berger	ME021	Melanoma_Berger	0.322691	1
ME009	Melanoma_Berger	ME032	Melanoma_Berger	0.288664	1
ME011	Melanoma_Berger	ME029	Melanoma_Berger	0.301285	1
ME012	Melanoma_Berger	ME044	Melanoma_Berger	0.101133	1
ME015	Melanoma_Berger	DO49442	PACA-CA_ICGC	0.264181
ME016	Melanoma_Berger	ME030	Melanoma_Berger	0.07171	1
ME018	Melanoma_Berger	ME100L	Melanoma_Berger	0.063855	1
ME020	Melanoma_Berger	ME024	Melanoma_Berger	0.05798	1
ME021	Melanoma_Berger	ME048	Melanoma_Berger	0.170364	1
ME024	Melanoma_Berger	ME020	Melanoma_Berger	0.05798	1
ME029	Melanoma_Berger	ME035	Melanoma_Berger	0.137501	1
ME030	Melanoma_Berger	ME016	Melanoma_Berger	0.07171	1
ME032	Melanoma_Berger	ME009	Melanoma_Berger	0.288664	1
ME035	Melanoma_Berger	ME030	Melanoma_Berger	0.087669	1
ME037	Melanoma_Berger	ME020	Melanoma_Berger	0.077292	1
ME041	Melanoma_Berger	ME020	Melanoma_Berger	0.105913	1
ME043	Melanoma_Berger	ME024	Melanoma_Berger	0.07661	1
ME044	Melanoma_Berger	ME018	Melanoma_Berger	0.087235	1
ME045	Melanoma_Berger	ME020	Melanoma_Berger	0.113276	1
ME048	Melanoma_Berger	ME021	Melanoma_Berger	0.170364	1
ME049	Melanoma_Berger	ME024	Melanoma_Berger	0.069919	1
ME050	Melanoma_Berger	ME043	Melanoma_Berger	0.103144	1
ME100L	Melanoma_Berger	ME018	Melanoma_Berger	0.063855	1
DO46325	OV-AU_ICGC	DO46546	OV-AU_ICGC	0.153338	1
DO46327	OV-AU_ICGC	DO46538	OV-AU_ICGC	0.187824	1
DO46328	OV-AU_ICGC	DO46352	OV-AU_ICGC	0.193841	1
DO46329	OV-AU_ICGC	DO46593	OV-AU_ICGC	0.175348	1
DO46330	OV-AU_ICGC	DO1005	BRCA-UK_ICGC	0.236317
DO46331	OV-AU_ICGC	DO46400	OV-AU_ICGC	0.149983	1
DO46332	OV-AU_ICGC	DO46518	OV-AU_ICGC	0.14588	1
DO46333	OV-AU_ICGC	DO46388	OV-AU_ICGC	0.152511	1
DO46334	OV-AU_ICGC	DO46396	OV-AU_ICGC	0.177999	1
DO46336	OV-AU_ICGC	DO46350	OV-AU_ICGC	0.184782	1
DO46338	OV-AU_ICGC	DO46356	OV-AU_ICGC	0.165311	1
DO46340	OV-AU_ICGC	DO46388	OV-AU_ICGC	0.14509	1
DO46342	OV-AU_ICGC	DO46372	OV-AU_ICGC	0.174027	1
DO46344	OV-AU_ICGC	DO46390	OV-AU_ICGC	0.14532	1
DO46346	OV-AU_ICGC	DO46597	OV-AU_ICGC	0.186269	1
DO46348	OV-AU_ICGC	DO46356	OV-AU_ICGC	0.149069	1
DO46350	OV-AU_ICGC	DO33288	PACA-AU_ICGC	0.1616
DO46352	OV-AU_ICGC	DO46412	OV-AU_ICGC	0.158078	1
DO46354	OV-AU_ICGC	DO46400	OV-AU_ICGC	0.149965	1
DO46356	OV-AU_ICGC	DO46348	OV-AU_ICGC	0.149069	1
DO46358	OV-AU_ICGC	DO46348	OV-AU_ICGC	0.168654	1
DO46360	OV-AU_ICGC	DO46412	OV-AU_ICGC	0.147856	1
DO46362	OV-AU_ICGC	DO46360	OV-AU_ICGC	0.166217	1
DO46366	OV-AU_ICGC	DO46593	OV-AU_ICGC	0.144007	1
DO46368	OV-AU_ICGC	DO46448	OV-AU_ICGC	0.173818	1
DO46370	OV-AU_ICGC	PD4841a	Breast_Sanger	0.198305
DO46372	OV-AU_ICGC	DO46493	OV-AU_ICGC	0.11736	1
DO46374	OV-AU_ICGC	DO46366	OV-AU_ICGC	0.204618	1
DO46376	OV-AU_ICGC	DO46424	OV-AU_ICGC	0.174486	1
DO46378	OV-AU_ICGC	DO46424	OV-AU_ICGC	0.135066	1
DO46380	OV-AU_ICGC	DO46556	OV-AU_ICGC	0.13059	1
DO46382	OV-AU_ICGC	DO46400	OV-AU_ICGC	0.158985	1
DO46386	OV-AU_ICGC	DO46394	OV-AU_ICGC	0.140332	1
DO46388	OV-AU_ICGC	DO46390	OV-AU_ICGC	0.138459	1
DO46390	OV-AU_ICGC	DO46518	OV-AU_ICGC	0.123571	1
DO46392	OV-AU_ICGC	DO46483	OV-AU_ICGC	0.154808	1
DO46394	OV-AU_ICGC	DO46518	OV-AU_ICGC	0.126432	1
DO46396	OV-AU_ICGC	DO46783	PAEN-AU_ICGC	0.10967
DO46398	OV-AU_ICGC	DO46783	PAEN-AU_ICGC	0.132322
DO46400	OV-AU_ICGC	DO46354	OV-AU_ICGC	0.149965	1
DO46402	OV-AU_ICGC	DO46568	OV-AU_ICGC	0.131537	1
DO46404	OV-AU_ICGC	DO46331	OV-AU_ICGC	0.154886	1
DO46408	OV-AU_ICGC	DO46348	OV-AU_ICGC	0.157267	1
DO46412	OV-AU_ICGC	DO46360	OV-AU_ICGC	0.147856	1
DO46416	OV-AU_ICGC	PD4952a	Breast_Sanger	0.17521
DO46420	OV-AU_ICGC	DO46368	OV-AU_ICGC	0.183923	1
DO46424	OV-AU_ICGC	DO46483	OV-AU_ICGC	0.120584	1
DO46428	OV-AU_ICGC	DO46518	OV-AU_ICGC	0.145618	1
DO46432	OV-AU_ICGC	DO46783	PAEN-AU_ICGC	0.156156
DO46436	OV-AU_ICGC	DO46396	OV-AU_ICGC	0.138643	1
DO46438	OV-AU_ICGC	DO46473	OV-AU_ICGC	0.145877	1
DO46443	OV-AU_ICGC	DO46394	OV-AU_ICGC	0.166814	1
DO46448	OV-AU_ICGC	PD4952a	Breast_Sanger	0.150604
DO46453	OV-AU_ICGC	DO46597	OV-AU_ICGC	0.15908	1
DO46458	OV-AU_ICGC	PD4952a	Breast_Sanger	0.169348
DO46463	OV-AU_ICGC	DO46783	PAEN-AU_ICGC	0.160975
DO46468	OV-AU_ICGC	DO46396	OV-AU_ICGC	0.158756	1
DO46473	OV-AU_ICGC	DO46518	OV-AU_ICGC	0.13332	1
DO46478	OV-AU_ICGC	DO46473	OV-AU_ICGC	0.146249	1
DO46483	OV-AU_ICGC	DO46424	OV-AU_ICGC	0.120584	1
DO46488	OV-AU_ICGC	DO46556	OV-AU_ICGC	0.159631	1
DO46493	OV-AU_ICGC	DO46372	OV-AU_ICGC	0.11736	1
DO46498	OV-AU_ICGC	APGI_2137	Pancreas_Sanger	0.208529
DO46503	OV-AU_ICGC	DO46352	OV-AU_ICGC	0.158672	1
DO46508	OV-AU_ICGC	DO46331	OV-AU_ICGC	0.165662	1
DO46513	OV-AU_ICGC	DO46546	OV-AU_ICGC	0.163675	1
DO46518	OV-AU_ICGC	DO46390	OV-AU_ICGC	0.123571	1
DO46523	OV-AU_ICGC	DO46473	OV-AU_ICGC	0.144939	1
DO46528	OV-AU_ICGC	DO46458	OV-AU_ICGC	0.183234	1
DO46533	OV-AU_ICGC	DO46546	OV-AU_ICGC	0.157534	1
DO46538	OV-AU_ICGC	DO46394	OV-AU_ICGC	0.147087	1
DO46542	OV-AU_ICGC	DO46556	OV-AU_ICGC	0.170773	1
DO46546	OV-AU_ICGC	DO46551	OV-AU_ICGC	0.133696	1
DO46551	OV-AU_ICGC	DO46394	OV-AU_ICGC	0.128411	1
DO46556	OV-AU_ICGC	DO46372	OV-AU_ICGC	0.122276	1
DO46560	OV-AU_ICGC	DO46783	PAEN-AU_ICGC	0.16002
DO46561	OV-AU_ICGC	DO46556	OV-AU_ICGC	0.146596	1
DO46566	OV-AU_ICGC	DO46356	OV-AU_ICGC	0.155167	1
DO46568	OV-AU_ICGC	DO46402	OV-AU_ICGC	0.131537	1
DO46571	OV-AU_ICGC	DO46356	OV-AU_ICGC	0.168687	1
DO46576	OV-AU_ICGC	DO46436	OV-AU_ICGC	0.148334	1
DO46581	OV-AU_ICGC	DO46356	OV-AU_ICGC	0.174429	1
DO46588	OV-AU_ICGC	PD4255a	Breast_Sanger	0.248488
DO46591	OV-AU_ICGC	DO45227	LIRI-JP_ICGC	0.452015
DO46593	OV-AU_ICGC	DO46366	OV-AU_ICGC	0.144007	1
DO46597	OV-AU_ICGC	DO46453	OV-AU_ICGC	0.15908	1
DO46602	OV-AU_ICGC	DO49150	PACA-AU_ICGC	0.183861
DO46606	OV-AU_ICGC	DO46538	OV-AU_ICGC	0.167953	1
DO46611	OV-AU_ICGC	DO46424	OV-AU_ICGC	0.143432	1
DO35098	PACA-CA_ICGC	DO32821	PACA-AU_ICGC	0.168127	1
DO35118	PACA-CA_ICGC	DO32878	PACA-AU_ICGC	0.163328	1
DO35126	PACA-CA_ICGC	DO49430	PACA-CA_ICGC	0.128042	1
DO35128	PACA-CA_ICGC	DO49430	PACA-CA_ICGC	0.105243	1
DO35132	PACA-CA_ICGC	DO49436	PACA-CA_ICGC	0.122717	1
DO35144	PACA-CA_ICGC	DO35305	PACA-CA_ICGC	0.132226	1
DO35148	PACA-CA_ICGC	DO35228	PACA-CA_ICGC	0.106681	1
DO35152	PACA-CA_ICGC	DO33632	PACA-AU_ICGC	0.111461	1
DO35184	PACA-CA_ICGC	DO34072	PACA-AU_ICGC	0.12283	1
DO35186	PACA-CA_ICGC	DO49445	PACA-CA_ICGC	0.116446	1
DO35198	PACA-CA_ICGC	DO49080	PACA-AU_ICGC	0.113068	1
DO35216	PACA-CA_ICGC	DO35148	PACA-CA_ICGC	0.127546	1
DO35228	PACA-CA_ICGC	DO35148	PACA-CA_ICGC	0.106681	1
DO35258	PACA-CA_ICGC	DO49113	PACA-AU_ICGC	0.118195	1
DO35305	PACA-CA_ICGC	DO35144	PACA-CA_ICGC	0.132226	1
DO35350	PACA-CA_ICGC	DO49419	PACA-CA_ICGC	0.15334	1
DO35406	PACA-CA_ICGC	DO34312	PACA-AU_ICGC	0.111815	1
DO35424	PACA-CA_ICGC	DO49424	PACA-CA_ICGC	0.124969	1
DO35442	PACA-CA_ICGC	DO33091	PACA-AU_ICGC	0.254707	1
DO49418	PACA-CA_ICGC	DO33432	PACA-AU_ICGC	0.166797	1
DO49419	PACA-CA_ICGC	DO35350	PACA-CA_ICGC	0.15334	1
DO49420	PACA-CA_ICGC	DO49481	PACA-CA_ICGC	0.113805	1
DO49421	PACA-CA_ICGC	DO49457	PACA-CA_ICGC	0.122955	1
DO49422	PACA-CA_ICGC	DO49430	PACA-CA_ICGC	0.097087	1
DO49424	PACA-CA_ICGC	DO35424	PACA-CA_ICGC	0.124969	1
DO49427	PACA-CA_ICGC	DO35184	PACA-CA_ICGC	0.177436	1
DO49430	PACA-CA_ICGC	DO49422	PACA-CA_ICGC	0.097087	1
DO49433	PACA-CA_ICGC	DO34785	PACA-AU_ICGC	0.12448	1
DO49436	PACA-CA_ICGC	DO49478	PACA-CA_ICGC	0.114547	1
DO49439	PACA-CA_ICGC	DO49460	PACA-CA_ICGC	0.100682	1
DO49442	PACA-CA_ICGC	HX23T	Liver_Sanger	0.216165
DO49445	PACA-CA_ICGC	DO33000	PACA-AU_ICGC	0.111965	1
DO49448	PACA-CA_ICGC	DO35228	PACA-CA_ICGC	0.110565	1
DO49451	PACA-CA_ICGC	APGI_2119	Pancreas_Sanger	0.121325	1
DO49454	PACA-CA_ICGC	DO34785	PACA-AU_ICGC	0.112718	1
DO49457	PACA-CA_ICGC	DO32916	PACA-AU_ICGC	0.113876	1
DO49460	PACA-CA_ICGC	DO49172	PACA-AU_ICGC	0.09759	1
DO49463	PACA-CA_ICGC	APGI_1839	Pancreas_Sanger	0.126362	1
DO49466	PACA-CA_ICGC	DO49133	PACA-AU_ICGC	0.120011	1
DO49469	PACA-CA_ICGC	DO33063	PACA-AU_ICGC	0.124607	1
DO49472	PACA-CA_ICGC	DO33632	PACA-AU_ICGC	0.117712	1
DO49475	PACA-CA_ICGC	DO49080	PACA-AU_ICGC	0.123878	1
DO49478	PACA-CA_ICGC	DO33544	PACA-AU_ICGC	0.091924	1
DO49481	PACA-CA_ICGC	DO49420	PACA-CA_ICGC	0.113805	1
DO49484	PACA-CA_ICGC	DO49436	PACA-CA_ICGC	0.129824	1
DO32817	PACA-AU_ICGC	DO49079	PACA-AU_ICGC	0.229361	1
DO32819	PACA-AU_ICGC	DO27807	MALY-DE_ICGC	0.553206	1
DO32821	PACA-AU_ICGC	DO49430	PACA-CA_ICGC	0.131546	1
DO32825	PACA-AU_ICGC	DO33032	PACA-AU_ICGC	0.141831	1
DO32829	PACA-AU_ICGC	DO34785	PACA-AU_ICGC	0.120567	1
DO32831	PACA-AU_ICGC	DO33256	PACA-AU_ICGC	0.210814	1
DO32833	PACA-AU_ICGC	DO35198	PACA-CA_ICGC	0.123434	1
DO32835	PACA-AU_ICGC	APGI_1956	Pancreas_Sanger	0.06858	1
DO32837	PACA-AU_ICGC	DO32833	PACA-AU_ICGC	0.13076	1
DO32851	PACA-AU_ICGC	APGI_1992	Pancreas_Sanger	0.135765	1
DO32875	PACA-AU_ICGC	DO34600	PACA-AU_ICGC	0.145584	1
DO32878	PACA-AU_ICGC	DO49113	PACA-AU_ICGC	0.12555	1
DO32893	PACA-AU_ICGC	DO32912	PACA-AU_ICGC	0.181456	1
DO32896	PACA-AU_ICGC	DO34849	PACA-AU_ICGC	0.137392	1
DO32900	PACA-AU_ICGC	DO10840	ESAD-UK_ICGC	0.219686
DO32904	PACA-AU_ICGC	APGI_2057	Pancreas_Sanger	0.103366	1
DO32908	PACA-AU_ICGC	DO49193	PACA-AU_ICGC	0.118286	1
DO32912	PACA-AU_ICGC	DO32893	PACA-AU_ICGC	0.181456	1
DO32916	PACA-AU_ICGC	DO34793	PACA-AU_ICGC	0.113163	1
DO32928	PACA-AU_ICGC	APGI_2119	Pancreas_Sanger	0.075484	1
DO32936	PACA-AU_ICGC	DO1018	BRCA-UK_ICGC	0.184246
DO32960	PACA-AU_ICGC	DO49181	PACA-AU_ICGC	0.152848	1
DO32972	PACA-AU_ICGC	APGI_2137	Pancreas_Sanger	0.190263	1
DO32976	PACA-AU_ICGC	DO32893	PACA-AU_ICGC	0.320546	1
DO32980	PACA-AU_ICGC	APGI_2179	Pancreas_Sanger	0.227691	1
DO32984	PACA-AU_ICGC	DO35152	PACA-CA_ICGC	0.145568	1
DO33000	PACA-AU_ICGC	DO49127	PACA-AU_ICGC	0.095676	1
DO33008	PACA-AU_ICGC	DO46453	OV-AU_ICGC	0.177929	1
DO33012	PACA-AU_ICGC	DO49424	PACA-CA_ICGC	0.145572	1
DO33016	PACA-AU_ICGC	DO46783	PAEN-AU_ICGC	0.143502	1
DO33028	PACA-AU_ICGC	DO45189	LIRI-JP_ICGC	0.212062
DO33032	PACA-AU_ICGC	APGI_2353	Pancreas_Sanger	0.065179	1
DO33037	PACA-AU_ICGC	APGI_1840	Pancreas_Sanger	0.056556	1
DO33042	PACA-AU_ICGC	APGI_2157	Pancreas_Sanger	0.069315	1
DO33043	PACA-AU_ICGC	DO46374	OV-AU_ICGC	0.315311
DO33049	PACA-AU_ICGC	DO49105	PACA-AU_ICGC	0.168721	1
DO33056	PACA-AU_ICGC	PR-0581	Prostate_Sanger	0.322663
DO33063	PACA-AU_ICGC	APGI_2000	Pancreas_Sanger	0.073112	1
DO33070	PACA-AU_ICGC	APGI_2137	Pancreas_Sanger	0.070892	1
DO33077	PACA-AU_ICGC	DO49149	PACA-AU_ICGC	0.172491	1
DO33091	PACA-AU_ICGC	DO48682	LIRI-JP_ICGC	0.242385
DO33152	PACA-AU_ICGC	DO34785	PACA-AU_ICGC	0.114659	1
DO33160	PACA-AU_ICGC	DO49090	PACA-AU_ICGC	0.100689	1
DO33184	PACA-AU_ICGC	DO33288	PACA-AU_ICGC	0.158042	1
DO33200	PACA-AU_ICGC	DO49130	PACA-AU_ICGC	0.102841	1
DO33208	PACA-AU_ICGC	DO34600	PACA-AU_ICGC	0.131822	1
DO33248	PACA-AU_ICGC	DO49184	PACA-AU_ICGC	0.125134	1
DO33256	PACA-AU_ICGC	APGI_2060	Pancreas_Sanger	0.156959	1
DO33264	PACA-AU_ICGC	DO32896	PACA-AU_ICGC	0.137432	1
DO33288	PACA-AU_ICGC	DO49137	PACA-AU_ICGC	0.137451	1
DO33312	PACA-AU_ICGC	DO33544	PACA-AU_ICGC	0.108528	1
DO33336	PACA-AU_ICGC	DO49451	PACA-CA_ICGC	0.124241	1
DO33344	PACA-AU_ICGC	DO49422	PACA-CA_ICGC	0.138956	1
DO33368	PACA-AU_ICGC	DO33400	PACA-AU_ICGC	0.127537	1
DO33376	PACA-AU_ICGC	DO49080	PACA-AU_ICGC	0.1223	1
DO33384	PACA-AU_ICGC	APGI_2060	Pancreas_Sanger	0.139963	1
DO33392	PACA-AU_ICGC	DO49195	PACA-AU_ICGC	0.122511	1
DO33400	PACA-AU_ICGC	DO33368	PACA-AU_ICGC	0.127537	1
DO33408	PACA-AU_ICGC	DO49466	PACA-CA_ICGC	0.126762	1
DO33424	PACA-AU_ICGC	DO32936	PACA-AU_ICGC	0.193804	1
DO33432	PACA-AU_ICGC	DO49418	PACA-CA_ICGC	0.166797	1
DO33472	PACA-AU_ICGC	DO32878	PACA-AU_ICGC	0.15512	1
DO33512	PACA-AU_ICGC	DO49150	PACA-AU_ICGC	0.180237	1
DO33528	PACA-AU_ICGC	DO34288	PACA-AU_ICGC	0.183393	1
DO33544	PACA-AU_ICGC	DO49478	PACA-CA_ICGC	0.091924	1
DO33552	PACA-AU_ICGC	DO46783	PAEN-AU_ICGC	0.138753	1
DO33560	PACA-AU_ICGC	DO32821	PACA-AU_ICGC	0.168962	1
DO33600	PACA-AU_ICGC	DO49133	PACA-AU_ICGC	0.122364	1
DO33632	PACA-AU_ICGC	APGI_1839	Pancreas_Sanger	0.071584	1
DO33656	PACA-AU_ICGC	APGI_2202	Pancreas_Sanger	0.082947	1
DO33664	PACA-AU_ICGC	DO34696	PACA-AU_ICGC	0.124643	1
DO33688	PACA-AU_ICGC	DO32916	PACA-AU_ICGC	0.128566	1
DO33792	PACA-AU_ICGC	DO33472	PACA-AU_ICGC	0.16421	1
DO33808	PACA-AU_ICGC	DO49466	PACA-CA_ICGC	0.123304	1
DO33960	PACA-AU_ICGC	DO34696	PACA-AU_ICGC	0.111027	1
DO33984	PACA-AU_ICGC	DO35228	PACA-CA_ICGC	0.134118	1
DO34072	PACA-AU_ICGC	DO49451	PACA-CA_ICGC	0.121976	1
DO34088	PACA-AU_ICGC	DO35406	PACA-CA_ICGC	0.130879	1
DO34120	PACA-AU_ICGC	DO34801	PACA-AU_ICGC	0.113668	1
DO34128	PACA-AU_ICGC	PD4952a	Breast_Sanger	0.160434
DO34240	PACA-AU_ICGC	DO49478	PACA-CA_ICGC	0.116531	1
DO34264	PACA-AU_ICGC	DO27853	MALY-DE_ICGC	0.275889
DO34288	PACA-AU_ICGC	DO33528	PACA-AU_ICGC	0.183393	1
DO34312	PACA-AU_ICGC	DO35406	PACA-CA_ICGC	0.111815	1
DO34352	PACA-AU_ICGC	DO10850	ESAD-UK_ICGC	0.140419
DO34368	PACA-AU_ICGC	DO49130	PACA-AU_ICGC	0.125252	1
DO34376	PACA-AU_ICGC	DO33037	PACA-AU_ICGC	0.098703	1
DO34432	PACA-AU_ICGC	DO49184	PACA-AU_ICGC	0.124226	1
DO34448	PACA-AU_ICGC	DO33552	PACA-AU_ICGC	0.194536	1
DO34584	PACA-AU_ICGC	DO49430	PACA-CA_ICGC	0.112145	1
DO34600	PACA-AU_ICGC	DO33336	PACA-AU_ICGC	0.128722	1
DO34608	PACA-AU_ICGC	DO49175	PACA-AU_ICGC	0.149723	1
DO34656	PACA-AU_ICGC	DO49184	PACA-AU_ICGC	0.140791	1
DO34696	PACA-AU_ICGC	DO33960	PACA-AU_ICGC	0.111027	1
DO34736	PACA-AU_ICGC	DO49419	PACA-CA_ICGC	0.173318	1
DO34785	PACA-AU_ICGC	DO49454	PACA-CA_ICGC	0.112718	1
DO34793	PACA-AU_ICGC	DO32916	PACA-AU_ICGC	0.113163	1
DO34801	PACA-AU_ICGC	DO49439	PACA-CA_ICGC	0.109641	1
DO34809	PACA-AU_ICGC	DO10856	ESAD-UK_ICGC	0.266913	1
DO34817	PACA-AU_ICGC	DO33152	PACA-AU_ICGC	0.119514	1
DO34849	PACA-AU_ICGC	DO49113	PACA-AU_ICGC	0.127584	1
DO34905	PACA-AU_ICGC	DO34961	PACA-AU_ICGC	0.182099	1
DO34921	PACA-AU_ICGC	DO33032	PACA-AU_ICGC	0.130593	1
DO34961	PACA-AU_ICGC	DO34905	PACA-AU_ICGC	0.182099	1
DO49074	PACA-AU_ICGC	DO46350	OV-AU_ICGC	0.168179
DO49078	PACA-AU_ICGC	DO35424	PACA-CA_ICGC	0.125313	1
DO49079	PACA-AU_ICGC	DO33472	PACA-AU_ICGC	0.176184	1
DO49080	PACA-AU_ICGC	DO35198	PACA-CA_ICGC	0.113068	1
DO49087	PACA-AU_ICGC	DO49418	PACA-CA_ICGC	0.198141	1
DO49090	PACA-AU_ICGC	DO33160	PACA-AU_ICGC	0.100689	1
DO49105	PACA-AU_ICGC	DO49150	PACA-AU_ICGC	0.164612	1
DO49113	PACA-AU_ICGC	DO35258	PACA-CA_ICGC	0.118195	1
DO49127	PACA-AU_ICGC	DO33000	PACA-AU_ICGC	0.095676	1
DO49129	PACA-AU_ICGC	DO33336	PACA-AU_ICGC	0.150765	1
DO49130	PACA-AU_ICGC	DO33200	PACA-AU_ICGC	0.102841	1
DO49133	PACA-AU_ICGC	DO49478	PACA-CA_ICGC	0.108798	1
DO49135	PACA-AU_ICGC	DO33808	PACA-AU_ICGC	0.132492	1
DO49137	PACA-AU_ICGC	DO33288	PACA-AU_ICGC	0.137451	1
DO49138	PACA-AU_ICGC	DO49141	PACA-AU_ICGC	0.170521	1
DO49141	PACA-AU_ICGC	APGI_1840	Pancreas_Sanger	0.132069	1
DO49142	PACA-AU_ICGC	DO33336	PACA-AU_ICGC	0.13278	1
DO49145	PACA-AU_ICGC	DO35258	PACA-CA_ICGC	0.135278	1
DO49149	PACA-AU_ICGC	DO49150	PACA-AU_ICGC	0.164176	1
DO49150	PACA-AU_ICGC	DO33552	PACA-AU_ICGC	0.159615	1
DO49151	PACA-AU_ICGC	DO49142	PACA-AU_ICGC	0.163468	1
DO49158	PACA-AU_ICGC	DO46568	OV-AU_ICGC	0.176249
DO49161	PACA-AU_ICGC	DO33368	PACA-AU_ICGC	0.173445	1
DO49172	PACA-AU_ICGC	DO49460	PACA-CA_ICGC	0.09759	1
DO49174	PACA-AU_ICGC	DO49439	PACA-CA_ICGC	0.124016	1
DO49175	PACA-AU_ICGC	DO49451	PACA-CA_ICGC	0.136547	1
DO49178	PACA-AU_ICGC	DO32928	PACA-AU_ICGC	0.15877	1
DO49181	PACA-AU_ICGC	DO49142	PACA-AU_ICGC	0.145525	1
DO49183	PACA-AU_ICGC	DO49113	PACA-AU_ICGC	0.130974	1
DO49184	PACA-AU_ICGC	DO49130	PACA-AU_ICGC	0.110551	1
DO49193	PACA-AU_ICGC	DO32908	PACA-AU_ICGC	0.118286	1
DO49195	PACA-AU_ICGC	DO33392	PACA-AU_ICGC	0.122511	1
DO49201	PACA-AU_ICGC	DO49478	PACA-CA_ICGC	0.108205	1
DO46749	PAEN-AU_ICGC	DO33248	PACA-AU_ICGC	0.140448	1
DO46751	PAEN-AU_ICGC	DO46759	PAEN-AU_ICGC	0.227359	1
DO46753	PAEN-AU_ICGC	DO46873	RECA-EU_ICGC	0.228642
DO46755	PAEN-AU_ICGC	DO46478	OV-AU_ICGC	0.260528
DO46757	PAEN-AU_ICGC	DO23515	LIRI-JP_ICGC	0.247748
DO46759	PAEN-AU_ICGC	DO46751	PAEN-AU_ICGC	0.227359	1
DO46761	PAEN-AU_ICGC	DO48736	LIRI-JP_ICGC	0.225647
DO46769	PAEN-AU_ICGC	DO23515	LIRI-JP_ICGC	0.234819
DO46779	PAEN-AU_ICGC	DO32819	PACA-AU_ICGC	0.73314	1
DO46783	PAEN-AU_ICGC	DO46396	OV-AU_ICGC	0.10967
DO46785	PAEN-AU_ICGC	RK037_C01	Liver_Sanger	0.246062
DO48581	PAEN-AU_ICGC	DO49442	PACA-CA_ICGC	0.233432	1
APGI_1839	Pancreas_Sanger	DO33632	PACA-AU_ICGC	0.071584	1
APGI_1840	Pancreas_Sanger	DO33037	PACA-AU_ICGC	0.056556	1
APGI_1956	Pancreas_Sanger	DO32835	PACA-AU_ICGC	0.06858	1
APGI_1992	Pancreas_Sanger	DO32851	PACA-AU_ICGC	0.135765	1
APGI_2000	Pancreas_Sanger	DO33063	PACA-AU_ICGC	0.073112	1
APGI_2051	Pancreas_Sanger	DO32896	PACA-AU_ICGC	0.164982	1
APGI_2057	Pancreas_Sanger	DO32904	PACA-AU_ICGC	0.103366	1
APGI_2060	Pancreas_Sanger	DO33384	PACA-AU_ICGC	0.139963	1
APGI_2119	Pancreas_Sanger	DO32928	PACA-AU_ICGC	0.075484	1
APGI_2137	Pancreas_Sanger	DO33070	PACA-AU_ICGC	0.070892	1
APGI_2157	Pancreas_Sanger	DO33042	PACA-AU_ICGC	0.069315	1
APGI_2179	Pancreas_Sanger	APGI_2057	Pancreas_Sanger	0.156738	1
APGI_2202	Pancreas_Sanger	DO33656	PACA-AU_ICGC	0.082947	1
APGI_2353	Pancreas_Sanger	DO33032	PACA-AU_ICGC	0.065179	1
MB101	Medulloblastoma_Sanger	DO48909	PBCA-DE_ICGC	0.0851	1
MB104	Medulloblastoma_Sanger	DO48912	PBCA-DE_ICGC	0.106475	1
MB110	Medulloblastoma_Sanger	DO35739	PBCA-DE_ICGC	0.084932	1
MB125	Medulloblastoma_Sanger	DO48914	PBCA-DE_ICGC	0.086576	1
MB126	Medulloblastoma_Sanger	DO48915	PBCA-DE_ICGC	0.090654	1
MB128	Medulloblastoma_Sanger	MB34	Medulloblastoma_Sanger	0.154134	1
MB34	Medulloblastoma_Sanger	MB128	Medulloblastoma_Sanger	0.154134	1
MB56	Medulloblastoma_Sanger	DO48889	PBCA-DE_ICGC	0.079434	1
MB74	Medulloblastoma_Sanger	DO48899	PBCA-DE_ICGC	0.081982	1
MB78	Medulloblastoma_Sanger	DO48904	PBCA-DE_ICGC	0.09659	1
MB81	Medulloblastoma_Sanger	DO48906	PBCA-DE_ICGC	0.101718	1
DO35587	PBCA-DE_ICGC	DO34312	PACA-AU_ICGC	0.185686
DO35588	PBCA-DE_ICGC	DO35589	PBCA-DE_ICGC	0.188803	1
DO35589	PBCA-DE_ICGC	DO35588	PBCA-DE_ICGC	0.188803	1
DO35625	PBCA-DE_ICGC	MB128	Medulloblastoma_Sanger	0.185711	1
DO35739	PBCA-DE_ICGC	MB110	Medulloblastoma_Sanger	0.084932	1
DO48889	PBCA-DE_ICGC	MB56	Medulloblastoma_Sanger	0.079434	1
DO48893	PBCA-DE_ICGC	DO48894	PBCA-DE_ICGC	0.136637	1
DO48894	PBCA-DE_ICGC	DO48909	PBCA-DE_ICGC	0.134958	1
DO48899	PBCA-DE_ICGC	MB74	Medulloblastoma_Sanger	0.081982	1
DO48901	PBCA-DE_ICGC	DO49535	LAML-KR_ICGC	0.158376
DO48904	PBCA-DE_ICGC	MB78	Medulloblastoma_Sanger	0.09659	1
DO48906	PBCA-DE_ICGC	MB81	Medulloblastoma_Sanger	0.101718	1
DO48909	PBCA-DE_ICGC	MB101	Medulloblastoma_Sanger	0.0851	1
DO48912	PBCA-DE_ICGC	MB104	Medulloblastoma_Sanger	0.106475	1
DO48914	PBCA-DE_ICGC	MB125	Medulloblastoma_Sanger	0.086576	1
DO48915	PBCA-DE_ICGC	MB126	Medulloblastoma_Sanger	0.090654	1
DO36221	PRAD-UK_ICGC	DO48577	PRAD-UK_ICGC	0.101321	1
DO36223	PRAD-UK_ICGC	DO48577	PRAD-UK_ICGC	0.137891	1
DO48577	PRAD-UK_ICGC	DO36221	PRAD-UK_ICGC	0.101321	1
PR-0508	Prostate_Sanger	PR-3027	Prostate_Sanger	0.268948	1
PR-0581	Prostate_Sanger	PR-1701	Prostate_Sanger	0.24565	1
PR-1701	Prostate_Sanger	PR-0581	Prostate_Sanger	0.24565	1
PR-1783	Prostate_Sanger	PR-3043	Prostate_Sanger	0.225942	1
PR-2832	Prostate_Sanger	DO46783	PAEN-AU_ICGC	0.218196
PR-3027	Prostate_Sanger	PR-0508	Prostate_Sanger	0.268948	1
PR-3043	Prostate_Sanger	PR-1783	Prostate_Sanger	0.225942	1
DO46827	RECA-EU_ICGC	DO46949	RECA-EU_ICGC	0.173796	1
DO46828	RECA-EU_ICGC	DO46400	OV-AU_ICGC	0.194194
DO46830	RECA-EU_ICGC	DO46925	RECA-EU_ICGC	0.253495	1
DO46836	RECA-EU_ICGC	DO46992	RECA-EU_ICGC	0.209581	1
DO46838	RECA-EU_ICGC	DO47174	RECA-EU_ICGC	0.184548	1
DO46841	RECA-EU_ICGC	DO47004	RECA-EU_ICGC	0.165115	1
DO46844	RECA-EU_ICGC	DO47004	RECA-EU_ICGC	0.171014	1
DO46847	RECA-EU_ICGC	DO47174	RECA-EU_ICGC	0.17691	1
DO46850	RECA-EU_ICGC	DO46957	RECA-EU_ICGC	0.20203	1
DO46853	RECA-EU_ICGC	DO46980	RECA-EU_ICGC	0.184355	1
DO46856	RECA-EU_ICGC	DO46957	RECA-EU_ICGC	0.204901	1
DO46859	RECA-EU_ICGC	DO46949	RECA-EU_ICGC	0.205912	1
DO46869	RECA-EU_ICGC	DO46889	RECA-EU_ICGC	0.204708	1
DO46873	RECA-EU_ICGC	DO46827	RECA-EU_ICGC	0.177857	1
DO46877	RECA-EU_ICGC	DO48682	LIRI-JP_ICGC	0.191298
DO46881	RECA-EU_ICGC	DO46949	RECA-EU_ICGC	0.191009	1
DO46885	RECA-EU_ICGC	DO47174	RECA-EU_ICGC	0.194789	1
DO46889	RECA-EU_ICGC	DO46988	RECA-EU_ICGC	0.1841	1
DO46893	RECA-EU_ICGC	DO47056	RECA-EU_ICGC	0.186146	1
DO46897	RECA-EU_ICGC	DO47112	RECA-EU_ICGC	0.268279	1
DO46905	RECA-EU_ICGC	DO47100	RECA-EU_ICGC	0.147548	1
DO46909	RECA-EU_ICGC	DO46844	RECA-EU_ICGC	0.179617	1
DO46913	RECA-EU_ICGC	DO46988	RECA-EU_ICGC	0.223634	1
DO46917	RECA-EU_ICGC	DO46992	RECA-EU_ICGC	0.189714	1
DO46925	RECA-EU_ICGC	DO46973	RECA-EU_ICGC	0.207599	1
DO46929	RECA-EU_ICGC	DO47140	RECA-EU_ICGC	0.168809	1
DO46933	RECA-EU_ICGC	DO46992	RECA-EU_ICGC	0.177752	1
DO46937	RECA-EU_ICGC	DO47159	RECA-EU_ICGC	0.212941	1
DO46941	RECA-EU_ICGC	DO47150	RECA-EU_ICGC	0.247745	1
DO46945	RECA-EU_ICGC	DO47174	RECA-EU_ICGC	0.198198	1
DO46949	RECA-EU_ICGC	DO47072	RECA-EU_ICGC	0.173783	1
DO46953	RECA-EU_ICGC	DO47240	RECA-EU_ICGC	0.190948	1
DO46957	RECA-EU_ICGC	DO46992	RECA-EU_ICGC	0.1906	1
DO46961	RECA-EU_ICGC	DO46984	RECA-EU_ICGC	0.176211	1
DO46969	RECA-EU_ICGC	DO47140	RECA-EU_ICGC	0.283908	1
DO46973	RECA-EU_ICGC	DO47171	RECA-EU_ICGC	0.177365	1
DO46980	RECA-EU_ICGC	DO46853	RECA-EU_ICGC	0.184355	1
DO46984	RECA-EU_ICGC	DO46961	RECA-EU_ICGC	0.176211	1
DO46988	RECA-EU_ICGC	DO47174	RECA-EU_ICGC	0.169748	1
DO46992	RECA-EU_ICGC	DO47159	RECA-EU_ICGC	0.164398	1
DO46996	RECA-EU_ICGC	DO47128	RECA-EU_ICGC	0.204574	1
DO47004	RECA-EU_ICGC	DO46841	RECA-EU_ICGC	0.165115	1
DO47012	RECA-EU_ICGC	DO46933	RECA-EU_ICGC	0.198995	1
DO47056	RECA-EU_ICGC	DO46893	RECA-EU_ICGC	0.186146	1
DO47060	RECA-EU_ICGC	DO47159	RECA-EU_ICGC	0.178018	1
DO47064	RECA-EU_ICGC	DO47116	RECA-EU_ICGC	0.202805	1
DO47072	RECA-EU_ICGC	DO46949	RECA-EU_ICGC	0.173783	1
DO47088	RECA-EU_ICGC	DO46905	RECA-EU_ICGC	0.169066	1
DO47092	RECA-EU_ICGC	DO47004	RECA-EU_ICGC	0.184136	1
DO47100	RECA-EU_ICGC	DO46905	RECA-EU_ICGC	0.147548	1
DO47104	RECA-EU_ICGC	DO46869	RECA-EU_ICGC	0.214252	1
DO47112	RECA-EU_ICGC	DO47100	RECA-EU_ICGC	0.248563	1
DO47116	RECA-EU_ICGC	DO46909	RECA-EU_ICGC	0.19526	1
DO47120	RECA-EU_ICGC	DO46844	RECA-EU_ICGC	0.195441	1
DO47124	RECA-EU_ICGC	DO47174	RECA-EU_ICGC	0.190438	1
DO47128	RECA-EU_ICGC	DO46988	RECA-EU_ICGC	0.178151	1
DO47136	RECA-EU_ICGC	DO47100	RECA-EU_ICGC	0.1698	1
DO47140	RECA-EU_ICGC	DO46929	RECA-EU_ICGC	0.168809	1
DO47144	RECA-EU_ICGC	DO46957	RECA-EU_ICGC	0.216164	1
DO47147	RECA-EU_ICGC	DO46844	RECA-EU_ICGC	0.178635	1
DO47150	RECA-EU_ICGC	DO46941	RECA-EU_ICGC	0.247745	1
DO47153	RECA-EU_ICGC	DO46937	RECA-EU_ICGC	0.245898	1
DO47159	RECA-EU_ICGC	DO46992	RECA-EU_ICGC	0.164398	1
DO47162	RECA-EU_ICGC	DO47174	RECA-EU_ICGC	0.202259	1
DO47165	RECA-EU_ICGC	DO47174	RECA-EU_ICGC	0.210192	1
DO47168	RECA-EU_ICGC	DO47159	RECA-EU_ICGC	0.221772	1
DO47171	RECA-EU_ICGC	DO46973	RECA-EU_ICGC	0.177365	1
DO47174	RECA-EU_ICGC	DO46988	RECA-EU_ICGC	0.169748	1
DO47234	RECA-EU_ICGC	DO46836	RECA-EU_ICGC	0.244283	1
DO47237	RECA-EU_ICGC	DO47004	RECA-EU_ICGC	0.172868	1
DO47240	RECA-EU_ICGC	DO47004	RECA-EU_ICGC	0.166787	1
